# Supplementary material for: Differential Effects of Drug Interventions and Dietary Lifestyle in Developing Type 2 Diabetes and Complications: A Systems Biology Analysis in LDLr−/− Mice
Source: PLoS One. 2013 Feb 15;8(2):e56122. doi: 10.1371/journal.pone.0056122 (PMC3574110; doi:10.1371/journal.pone.0056122)
Supplement: Dataset S1 — Overview of metabolites and proteins analyzed in plasma and liver. GCMS metabolic profiling platform nr 1, multiplex proteome analyses platform nr 2 and Eicosanoid LCMS analyses platform nr 3. (XLS) [file pone.0056122.s004.xls]

## Sheet: plasma
Overview of metabolites and proteins analyzed in plasma
GCMS metabolic profiling platform nr 1
Multiplex proteome analyses platform nr 2
#	parameter name	ID	platform
1	1,2,4-Trihydroxybenzene		1
2	1,3 Diglyceride (Mw 592)		1
3	1,3 Diglyceride (Mw 620)		1
4	1,5-Anhydro-D-Glucitol	HMDB02712	1
5	C16:0 Monoglyceride	HMDB11564	1
6	C18:0 Monoglyceride	HMDB11131	1
7	C18:2 Monoglyceride		1
8	C18:1 Monoglyceride		1
9	2,3,4-Trihydroxybutanoic acid	HMDB00613	1
10	2,4-Dihydroxybutanoic acid	HMDB00360	1
11	2-hydroxybutanoic acid	HMDB00008	1
12	2-Hydroxypentanoic acid	HMDB01863	1
13	2-C16:0 Monoglyceride	HMDB11533	1
14	2-C18:0 Monoglyceride	HMDB11535	1
15	Unknown 15		1
16	Unknown 16		1
17	Unknown 17		1
18	Unknown 18		1
19	3-hydroxybutanoic acid	HMDB00357	1
20	4-Deoxyglucose		1
21	4-Methyl-2-oxovaleric acid	HMDB00695	1
22	4-hydroxyglutamate semialdehyde	HMDB06556	1
23	4-oxoproline		1
24	Unknown 26		1
25	Alanine	HMDB00161	1
26	Aminomalonic acid	HMDB01147	1
27	Arabinose	HMDB00646	1
28	C20:4 fatty acid (arachidonic acid)	HMDB01043	1
29	Beta alanine	HMDB00056	1
30	C12:0 fatty acid (lauric acid)	HMDB00638	1
31	C14:0 fatty acid (myristic acid)	HMDB00806	1
32	C16:0 fatty acid (palmitic acid)	HMDB00220	1
33	C16:1 fatty acid (palmitoleic acid)	HMDB03229	1
34	C17:0 fatty acid	HMDB02259	1
35	C18:0 fatty acid (stearic acid)	HMDB00827	1
36	C18:1 fatty acid (oleic acid)	HMDB00207	1
37	C18:2 fatty acid (linoleic acid)	HMDB00673	1
38	C20:1 fatty acid	HMDB02231	1
39	C22:6 fatty acid (docosahexaenoic acid)	HMDB02183	1
40	Cholesterol	HMDB00067	1
41	Citric acid	HMDB00094	1
42	Glucose	HMDB00122	1
43	Glutamic acid	HMDB03339	1
44	Mannose	HMDB00169	1
45	Ribose	HMDB00283	1
46	Erythronic acid	HMDB00613	1
47	C16:0 LPA	HMDB07849	1
48	C16:0 LPC	HMDB10382	1
49	C18:0 LPC	HMDB10384	1
50	C18:2 LPC	HMDB10386	1
51	Fructose	HMDB00660	1
52	Glutamic acid internal amide	HMDB00267	1
53	Glyceric acid	HMDB00139	1
54	Glycerol	HMDB00131	1
55	Glycine	HMDB00123	1
56	Indole-3-propionic acid	HMDB02302	1
57	Inositol	HMDB02985	1
58	SM(d16:1/16:0)		1
59	SM(d17:1/16:0)		1
60	SM(d18:1/16:0)	HMDB10169	1
61	SM(d18:1/18:0)	HMDB01348	1
62	SM(d18:2/16:0)		1
63	4-Hydroxyproline	HMDB06055	1
64	Asparagine	HMDB00168	1
65	Aspartic acid	HMDB00191	1
66	Glutamine	HMDB00641	1
67	Isoleucine	HMDB00172	1
68	Leucine	HMDB00687	1
69	Lysine	HMDB00182	1
70	Methionine	HMDB00696	1
71	Ornithine	HMDB00214	1
72	Phenylalanine	HMDB00159	1
73	Proline	HMDB00162	1
74	Serine	HMDB00187	1
75	Tryptophan	HMDB00929	1
76	Tyrosine	HMDB00158	1
77	Valine	HMDB00883	1
78	Lactic acid	HMDB00190	1
79	Meso erythrytol	HMDB02994	1
80	Monomethylphosphate		1
81	Myo-inisitol	HMDB00211	1
82	Inositol cyclic phosphate	HMDB01125	1
83	N-carboxy-alanine		1
84	N-carboxy-proline		1
85	N-carboxy-valine		1
86	Unknown 27		1
87	Unknown 28		1
88	Unknown 29		1
89	Unknown 30		1
90	Unknown 31		1
91	Unknown 32		1
92	Unknown 33		1
93	Unknown 34		1
94	Phosphate	HMDB01429	1
95	Pipecolinic acid	HMDB00716	1
96	Pyruvic acid	HMDB00243	1
97	Ribulose or Xylulose	HMDB03371	1
98	S-methyl-cysteine	HMDB02108	1
99	Succinic acid	HMDB00254	1
100	Sucrose	HMDB00258	1
101	Threonine	HMDB00167	1
102	Urea	HMDB00294	1
103	Vitamin E	HMDB01893	1
104	Xylose	HMDB00098	1
105	Alpha-Ketoglutaric acid	HMDB00208	1
106	Campesterol	HMDB02869	1
107	unknown 35		1
108	unknown 36		1
109	unknown 37		1
110	Fumaric acid	HMDB00134	1
111	Glycolic acid	HMDB00115	1
112	Iminodiacetic acid	HMDB11753	1
113	Isocitric acid	HMDB00193	1
114	Malic acid	HMDB00156	1
115	Oxalic acid	HMDB02329	1
116	Phosphorylethanolamine	HMDB00224	1
117	Sitosterol	HMDB00852	1
118	Glycerol-3-phosphate	HMDB00126	1
119	Unknown 38		1
120	Unknown 39		1
121	Unknown 23		1
122	Unknown 40		1
123	EOTAX	P51671	2
124	GIP	P09681	2
125	GLP_1	P01275	2
126	GMCSF	P04141	2
127	Ghrelin	Q9UBU3	2
128	Glucagon	P01275	2
129	IFNgamma	P01579	2
130	IL10	P22301	2
131	IL12P40	P29460	2
132	IL12P70		2
133	IL13	P35225	2
134	IL17	Q16552	2
135	IL1a	P01583	2
136	IL1b	P01584	2
137	IL2	P60568	2
138	IL3	P08700	2
139	IL4	P05112	2
140	IL5	P05113	2
141	IL6	P05231	2
142	IL9	P15248	2
143	Insulin	P01308	2
144	KC		2
145	Leptin	P41159	2
146	MIP1B	P13236	2
147	MCP1	P13500	2
148	MIP1A	P10147	2
149	PAI1	P05121	2
150	RANTES	P13501	2
151	Resistin	Q9HD89	2
152	TNFalpha	P01375	2
153	gCSF	P09919	2

## Sheet: liver
Overview of metabolites analyzed in liver
GCMS metabolic profiling platform nr 1
Eicosanoid LCMS analyses platform nr 3
#	parameter name	ID	platform
1	unknown 1		1
2	unknown 2		1
3	unknown 3		1
4	unknown 4		1
5	unknown 5		1
6	unknown 6		1
7	unknown 7		1
8	unknown 8		1
9	unknown 9		1
10	unknown 10		1
11	unknown 11		1
12	unknown 12		1
13	unknown 13		1
14	unknown 14		1
15	1,2 Diglyceride (Mw 592)		1
16	1,2 Diglyceride (Mw 620)		1
17	1,2 Diglyceride (Mw 618)		1
18	1,3 Diglyceride (Mw 592)		1
19	1,3 Diglyceride (Mw 620)		1
20	1,5-Anhydro-D-Glucitol	HMDB02712	1
21	C18:2 Monoglyceride		1
22	C18:1 Monoglyceride		1
23	C16:0 Monoglyceride	HMDB11564	1
24	C18:0 Monoglyceride	HMDB11131	1
25	2,3,4-trihydroxybutanoic acid	HMDB00613	1
26	2-hydroxybutanoic acid	HMDB00008	1
27	2-hydroxyglutaric acid	HMDB00694	1
28	unknown 15		1
29	unknown 16		1
30	unknown 17		1
31	3-hydroxybutanoic acid	HMDB00357	1
32	3-phosphoglyceric acid	HMDB00807	1
33	4-aminobutyric acid	HMDB00112	1
34	4-hydroxyglutamate semialdehyde	HMDB06556	1
35	4-oxoproline		1
36	AMP	HMDB00045	1
37	Alanine	HMDB00161	1
38	Aminomalonic acid	HMDB01147	1
39	C20:4 fatty acid (arachidonic acid)	HMDB01043	1
40	Beta alanine	HMDB00056	1
41	C14:0 fatty acid (myristic acid)	HMDB00806	1
42	C16:0 fatty acid (palmitic acid)	HMDB00220	1
43	C16:0 ethylester		1
44	C16:1 fatty acid (palmitoleic acid)	HMDB03229	1
45	C17:0 fatty acid	HMDB02259	1
46	C18:0 fatty acid (stearic acid)	HMDB00827	1
47	C18:1 fatty acid (oleic acid)	HMDB00207	1
48	C18:1 methylester		1
49	C18:2 fatty acid (linoleic acid)	HMDB00673	1
50	C18:2 methylester		1
51	C20:1 fatty acid	HMDB02231	1
52	C22:6 fatty acid (docosahexaenoic acid)	HMDB02183	1
53	Cholesterol	HMDB00067	1
54	Citric acid	HMDB00094	1
55	Glucose	HMDB00122	1
56	Glutamic acid	HMDB03339	1
57	Maltose	HMDB00163	1
58	Mannose	HMDB00169	1
59	Ribose	HMDB00283	1
60	Erythronic acid	HMDB00613	1
61	C16:0 LPA	HMDB07849	1
62	C16:0 LPC	HMDB10382	1
63	C18:0 LPC	HMDB10384	1
64	C18:2 LPC	HMDB10386	1
65	Fructose	HMDB00660	1
66	Fumaric acid	HMDB00134	1
67	Glutamic acid internal amide	HMDB00267	1
68	Glycerol	HMDB00131	1
69	Glycine	HMDB00123	1
70	C16:0 methylester		1
71	Hypoxanthine	HMDB00157	1
72	SM(d18:0/16:0)	HMDB10168	1
73	SM(d18:1/16:0)	HMDB10169	1
74	SM(d18:1/18:0)	HMDB01348	1
75	SM(d18:1/22:0)	HMDB12103	1
76	SM(d18:1/23:0)	HMDB12105	1
77	SM(d18:1/24:0) or SM(d18:1/24:1)		1
78	unknown 18		1
79	unknown 19		1
80	unknown 20		1
81	4-Hydroxyproline	HMDB06055	1
82	Asparagine	HMDB00168	1
83	Aspartic acid	HMDB00191	1
84	Cysteine	HMDB00574	1
85	Isoleucine	HMDB00172	1
86	Leucine	HMDB00687	1
87	Methionine	HMDB00696	1
88	Ornithine	HMDB00214	1
89	Phenylalanine	HMDB00159	1
90	Proline	HMDB00162	1
91	Serine	HMDB00187	1
92	Threonine	HMDB00167	1
93	Tryptophan	HMDB00929	1
94	Valine	HMDB00883	1
95	Lactic acid	HMDB00190	1
96	Malic acid	HMDB00156	1
97	Meso erythrytol	HMDB02994	1
98	Monomethylphosphate		1
99	Myo-inisitol	HMDB00211	1
100	Inositol cyclic phosphate	HMDB01125	1
101	N-acetylglucosamine	HMDB00215	1
102	Phosphate	HMDB01429	1
103	Pipecolinic acid	HMDB00716	1
104	Pyrophosphate	HMDB00250	1
105	Pyruvic acid	HMDB00243	1
106	Succinic acid	HMDB00254	1
107	Sucrose	HMDB00258	1
108	UMP	HMDB00288	1
109	Urea	HMDB00294	1
110	Vitamin E	HMDB01893	1
111	Xylitol	HMDB02917	1
112	Xylose	HMDB00098	1
113	Ascorbic acid	HMDB00044	1
114	Campesterol	HMDB02869	1
115	Dihydroxyaceton	HMDB01882	1
116	Dihydroxyacetonphosphate	HMDB01473	1
117	Fructose-6-phosphate	HMDB00124	1
118	Gluconic acid	HMDB00625	1
119	Glucose-6-phosphate	HMDB01401	1
120	Glyceric acid	HMDB00139	1
121	Inosine	HMDB00195	1
122	Trisaccharide		1
123	Mannose-6-Phosphate	HMDB01078	1
124	Myo-inisitolphosphate	HMDB00213	1
125	Nicotinamide	HMDB01406	1
126	Phosphorylethanolamine	HMDB00224	1
127	Ribonic acid	HMDB00867	1
128	Glycerol-3-phosphate	HMDB00126	1
129	Taurine	HMDB00251	1
130	Trisaccharide (Mw 450)		1
131	Trisaccharide (Mw 494)		1
132	Unknown 21		1
133	Unknown 22		1
134	Unknown 23		1
135	Uracil	HMDB00300	3
136	Uridine	HMDB00296	3
137	Xylonic acid		3
138	11,12-EET	HMDB04673	3
139	11,12-diHETrE	HMDB02314	3
140	12,13-diHOME	HMDB04705	3
141	12-HEPE	HMDB10202	3
142	12-HHTrE	HMDB12535	3
143	13-HODE	HMDB04667	3
144	13,14-Dihydro-15-keto-PGE2	HMDB02776	3
145	13,14-Dihydro-15-keto-PGF2a	HMDB04685	3
146	14,15-EET	HMDB04264	3
147	14,15-DiHETrE	HMDB02265	3
148	17-HDoHE	HMDB10213	3
149	19,20-DiHDoPE	HMDB10214	3
150	20-HETE	HMDB05998	3
151	2,3-dinor-8-iso-PGF2a	HMDB05083	3
152	5-HETE	HMDB02218	3
153	5,6-DiHETrE	HMDB02343	3
154	5,6-EET	HMDB02190	3
155	5-HEPE	HMDB05081	3
156	6-keto-PGF1a	HMDB02886	3
157	8,9-DiHETrE	HMDB02311	3
158	8,9-EET	HMDB02232	3
159	9-HODE	HMDB04670	3
160	9,10-diHOME	HMDB04704	3
161	PGB2	HMDB04236	3
162	PGD2	HMDB01403	3
163	PGE2	HMDB01220	3
164	PGF2b	HMDB01483	3
165	PGF2a	HMDB01139	3
166	Thromboxane B3		3
167	Lipoxin A4	HMDB04385	3
168	Thromboxane B2	HMDB03252	3
