# Supplementary material for: Differential Effects of Drug Interventions and Dietary Lifestyle in Developing Type 2 Diabetes and Complications: A Systems Biology Analysis in LDLr−/− Mice
Source: PLoS One. 2013 Feb 15;8(2):e56122. doi: 10.1371/journal.pone.0056122 (PMC3574110; doi:10.1371/journal.pone.0056122)
Supplement: Dataset S2 — Significantly changed plasma and hepatic molecules in the different treatments (week 16) compared to 16 weeks of HFD. FDR significance: 0 = > not significant after FDR correction. FDR significance: 1 = > significant after FDR correction. Abbreviations used: DMCs: Differentially changed Metabolite Concentrations, DPCs: Differentially changed Protein Concentrations. DEPs: Differentially Expressed Probes, FC: fold change, FDR: false discovery rate. LDLR: low density lipoprotein receptor-deficient mice, DLI: Dietary Lifestyle Intervention. (XLS) [file pone.0056122.s005.xls]

## Sheet: read me
Supporting Information Dataset 2
This file contains the significantly changed plasma and hepatic molecules in the different treatments (week 16) compared to 16 weeks of high fat treatment
FDR significance: 0 => not significant after FDR correction
FDR significance: 1 => significant after FDR correction
Abbreviations used:
DMCs: Differentially changed Metabolite Concentrations
DPCs: Differentially changed Protein Concentrations
DEPs: Differentially Expressed Probes
FC: fold change
FDR: false discovery rate
LDLR: low density lipoprotein receptor-deficient mice
DLI: Dietary Lifestyle Intervention

## Sheet: plasma DMCs and DPCs
metabolite ID	Number groups significant	log FC chow	p value chow	FDR significance chow	logFC DLI	p value DLI	FDR significance DLI	logFC Metformin	p value Metformin	FDR significance Metformin	logFC Sitagliptin	p value Sitagliptin	FDR significance Sitagliptin	logFC Glibenclamide	p value Glibenclamide	FDR significance Glibenclamide	logFC Pioglitazone	p value Pioglitazone	FDR significance Pioglitazone	logFC Rosiglitazone	p value Rosiglitazone	FDR significance Rosiglitazone	logFC Atorvastatin	p value Atorvastatin	FDR significance Atorvastatin	logFC Fenofibrate	p value Fenofibrate	FDR significance Fenofibrate	logFC T0901317	p value T0901317	FDR significance T0901317	logFC Salicylate	p value Salicylate	FDR significance Salicylate	logFC Rofecoxib	p value Rofecoxib	FDR significance Rofecoxib
1,3 Diglyceride (Mw 592)	1	0.844136	0.0045	1	0.411999	0.2282	0	0.424018	0.4413	0	0.240768	0.6007	0	0.610891	0.0732	0	0.167761	0.7222	0	0.521347	0.0831	0	0.330553	0.161	0	-0.00800355	0.8985	0	-0.112589	0.9051	0	0.377183	0.2814	0	0.414414	0.1482	0
1,5-Anhydro-D-Glucitol	2	0.806384	<.0001	1	1.04928	<.0001	1	0.123684	0.2456	0	0.18515	0.0818	0	-0.186592	0.185	0	0.0312515	0.7113	0	-0.0372733	0.8408	0	0.0317456	0.5591	0	-0.415048	0.0045	0	-0.278981	0.0531	0	0.0531278	0.6186	0	-0.12485	0.3141	0
C16:0 Monoglyceride	2	-0.589836	0.0035	1	-0.591033	0.0317	0	-0.376271	0.1694	0	-0.132199	0.6271	0	-0.304728	0.2645	0	-0.162945	0.602	0	-0.1761	0.518	0	-0.246711	0.2841	0	0.994264	0.0003	1	0.62425	0.0286	0	-0.467278	0.0891	0	-0.297636	0.2161	0
C18:0 Monoglyceride	2	-1.30058	<.0001	1	-1.1158	0.0004	1	-0.450265	0.0998	0	-0.0882613	0.8087	0	-0.367046	0.1046	0	-0.30409	0.2738	0	-0.43605	0.1603	0	-0.0834573	0.6771	0	0.0673241	0.639	0	0.614569	0.0235	0	-0.407633	0.1064	0	-0.149752	0.363	0
C18:2 Monoglyceride	1	-0.45269	0.042	0	-0.564183	0.0489	0	-0.469283	0.1077	0	-0.0200963	0.8872	0	-0.123976	0.522	0	-0.224148	0.5995	0	-0.28268	0.4764	0	-0.192156	0.4293	0	0.71067	0.0003	1	0.455668	0.0836	0	-0.407506	0.1449	0	-0.270763	0.184	0
C18:1 Monoglyceride	3	-0.906337	0.0011	1	-0.900325	0.0144	0	-0.585082	0.1014	0	-0.22868	0.5155	0	-0.394938	0.1896	0	-0.131728	0.9636	0	-0.299121	0.6123	0	-0.24887	0.4323	0	1.11229	<.0001	1	1.47144	<.0001	1	-0.548011	0.1353	0	-0.452196	0.1171	0
2,4-Dihydroxybutanoic acid	1	-0.106844	0.8444	0	-0.120323	0.6782	0	-0.165783	0.5529	0	-0.236754	0.3934	0	-0.00225383	0.3746	0	-0.543954	0.0491	0	-0.265911	0.337	0	-0.221553	0.3778	0	0.179468	0.5031	0	1.14204	0.0001	1	-0.715881	0.0106	0	-0.651172	0.0165	0
2-hydroxybutanoic acid	2	-0.639155	0.0009	1	-0.683326	0.0479	0	-0.270353	0.5557	0	-0.17807	0.6877	0	-0.265013	0.45	0	-0.287129	0.4348	0	-0.407777	0.2473	0	-0.452089	0.1502	0	0.183845	0.2996	0	1.32362	<.0001	1	-0.114298	0.8563	0	-0.266815	0.3822	0
2-Hydroxypentanoic acid	1	-0.265196	0.1283	0	-0.37376	0.0146	0	0.0265754	0.974	0	0.339383	0.0581	0	0.0989673	0.639	0	0.153513	0.3361	0	0.0166112	0.978	0	0.0461253	0.8537	0	-0.0265997	0.6778	0	0.821695	<.0001	1	0.152776	0.428	0	0.0394507	0.9509	0
2-C16:0 Monoglyceride	2	-0.636834	0.0032	1	-0.672285	0.0198	0	-0.318179	0.2737	0	-0.0596986	0.8284	0	-0.320539	0.2703	0	-0.155051	0.6467	0	-0.0366584	0.8904	0	-0.187277	0.4302	0	1.06745	0.0003	1	0.842522	0.0072	0	-0.435827	0.1364	0	-0.261496	0.2926	0
2-C18:0 Monoglyceride	2	-1.49881	<.0001	1	-1.29818	0.0007	1	-0.470189	0.1358	0	-0.060838	0.8999	0	-0.492172	0.0938	0	-0.366206	0.302	0	-0.362157	0.3876	0	-0.14807	0.6354	0	0.229684	0.2343	0	0.729409	0.0156	0	-0.445096	0.1612	0	-0.13034	0.4452	0
Unknown 15	1	-0.456051	0.0064	1	-0.472295	0.0034	0	-0.265754	0.0218	0	-0.153652	0.3394	0	-0.080234	0.7267	0	0.0212263	0.8247	0	-0.331024	0.0353	0	-0.0586162	0.7793	0	-0.107337	0.542	0	0.0403241	0.804	0	-0.0774683	0.6032	0	0.113684	0.3897	0
Unknown 18	2	-2.82145	0.002	1	-2.37749	<.0001	1	0.162185	0.8071	0	0.278978	0.8082	0	-0.167985	0.254	0	-0.985116	0.0125	0	-0.625642	0.0224	0	0.34112	0.516	0	0.0267137	0.4403	0	-0.911002	0.0108	0	-0.35404	0.0813	0	-0.0561396	0.3422	0
3-hydroxybutanoic acid	2	-1.01064	0.0152	1	-0.775026	0.0877	0	-0.0698462	0.9333	0	0.218819	0.5189	0	-0.274181	0.6679	0	-0.95416	0.0841	0	-0.446612	0.3534	0	-0.715233	0.1989	0	0.570658	0.0148	0	1.26619	<.0001	1	-0.429123	0.495	0	0.354082	0.3107	0
4-Deoxyglucose	1	-0.317336	0.0217	0	-0.360332	0.0186	0	-0.159459	0.3687	0	-0.0222643	0.7111	0	0.490949	<.0001	1	-0.197629	0.2853	0	-0.215484	0.1807	0	-0.00589578	0.7361	0	-0.191604	0.2167	0	-0.294577	0.0703	0	-0.205182	0.3105	0	-0.0822499	0.7444	0
C20:4 fatty acid (arachidonic acid)	2	-0.950746	<.0001	1	-0.930664	0.0002	1	-0.260665	0.406	0	-0.249099	0.5244	0	-0.432369	0.0798	0	-0.535977	0.0396	0	-0.763051	0.0055	0	-0.0870588	0.8088	0	-0.922428	0.0008	0	-0.775158	0.0048	0	-0.457651	0.1029	0	-0.330328	0.0937	0
C14:0 fatty acid (myristic acid)	1	0.374213	0.0082	1	-0.0664949	0.6919	0	-0.303076	0.2911	0	0.190272	0.3673	0	0.053386	0.7228	0	0.509809	0.008	0	0.606443	0.0278	0	0.0258467	0.6089	0	-0.381329	0.1768	0	-0.237654	0.3625	0	-0.184167	0.6024	0	0.222732	0.284	0
C16:1 fatty acid (palmitoleic acid)	1	1.27089	<.0001	1	0.474232	0.0521	0	-0.267101	0.3747	0	0.28767	0.2043	0	0.0682734	0.6742	0	0.616685	0.0164	0	0.649345	0.012	0	-0.0641189	0.9967	0	-0.584042	0.0659	0	-0.67374	0.0576	0	-0.26681	0.6206	0	0.304477	0.3921	0
C17:0 fatty acid	1	-0.297066	0.0261	0	-0.349262	0.0135	0	-0.0197002	0.869	0	0.0467819	0.7721	0	-0.0849464	0.5678	0	-0.331851	0.0374	0	-0.287267	0.0496	0	-0.129725	0.5138	0	-0.573896	0.0016	0	-0.881572	<.0001	1	-0.402233	0.0317	0	-0.151233	0.2547	0
C18:0 fatty acid (stearic acid)	2	-0.876227	<.0001	1	-0.844821	<.0001	1	-0.163315	0.3346	0	0.0224161	0.8489	0	-0.256013	0.0922	0	-0.419592	0.0162	0	-0.43274	0.01	0	-0.0492481	0.759	0	-0.19013	0.2478	0	0.128952	0.4261	0	-0.285177	0.0806	0	-0.151091	0.1746	0
C22:6 fatty acid (docosahexaenoic acid)	5	-0.680288	<.0001	1	-0.762315	0.0001	1	0.0114423	0.7957	0	-0.13815	0.6625	0	-0.323681	0.0781	0	-0.754727	0.0007	0	-1.03574	<.0001	1	-0.0600149	0.5896	0	-0.796228	0.0001	1	-1.24784	<.0001	1	-0.383142	0.0791	0	-0.247119	0.095	0
Citric acid	2	0.303343	0.0002	1	0.2705	0.0012	0	0.0337562	0.7237	0	-0.0249002	0.7799	0	0.286819	0.0007	0	0.276223	0.0004	0	0.360273	<.0001	1	0.0877037	0.2697	0	0.278545	0.0008	0	0.186174	0.0457	0	-0.0644421	0.5265	0	0.215314	0.0124	0
Glucose	4	-0.388593	0.0008	1	-0.342055	0.0011	0	-0.137627	0.163	0	-0.0293568	0.781	0	0.500477	<.0001	1	-0.263959	0.0256	0	-0.503114	<.0001	1	-0.0335571	0.6662	0	-0.301581	0.0054	0	-0.46879	0.0001	1	-0.147434	0.1651	0	-0.150152	0.1209	0
Mannose	1	-0.194003	0.0244	0	-0.0607677	0.403	0	-0.0108989	0.9811	0	0.241938	0.0007	0	0.394269	<.0001	1	-0.0647999	0.3696	0	-0.109324	0.1843	0	0.0298864	0.5649	0	-0.148342	0.0734	0	-0.261189	0.0026	0	0.161336	0.0238	0	0.0625987	0.3236	0
Erythronic acid	1	-0.43058	0.0008	1	-0.291974	0.0876	0	-0.0332725	0.8745	0	-0.108306	0.5537	0	-0.00471839	0.8784	0	0.146167	0.1512	0	0.0902033	0.9498	0	0.0207824	0.9999	0	0.340572	0.0261	0	-0.0463957	0.7805	0	-0.0789212	0.7342	0	0.24979	0.0799	0
C16:0 LPA	3	-0.811411	0.0109	1	-0.847301	<.0001	1	-0.263151	0.1467	0	-0.107736	0.5538	0	-0.266886	0.1403	0	-0.321626	0.4554	0	-0.1581	0.3825	0	-0.160492	0.3744	0	0.770368	<.0001	1	0.162414	0.375	0	-0.325297	0.0733	0	-0.261263	0.1491	0
C16:0 LPC	1	-0.361152	0.0185	1	-0.289657	0.1988	0	-0.19515	0.4961	0	-0.0915716	0.9025	0	-0.196092	0.6393	0	-0.0952131	0.9109	0	-0.247934	0.3537	0	-0.294724	0.2162	0	0.255871	0.0106	0	0.187548	0.0623	0	-0.142455	0.8106	0	-0.134136	0.6291	0
C18:0 LPC	1	-0.807611	0.0017	1	-0.670237	0.0117	0	-0.223695	0.5528	0	-0.0694612	0.4968	0	-0.246268	0.6977	0	-0.188876	0.7799	0	-0.34894	0.2864	0	0.0290114	0.3216	0	-0.220822	0.5502	0	0.176253	0.0983	0	-0.0130859	0.3793	0	0.0200508	0.5237	0
Glutamic acid internal amide	1	0.216399	0.1446	0	0.180163	0.0963	0	-0.176152	0.2551	0	0.102806	0.4272	0	0.0123694	0.9421	0	0.125854	0.3055	0	0.148735	0.2269	0	0.0438717	0.715	0	0.103971	0.4002	0	0.402548	0.0008	1	-0.00380074	0.9701	0	-0.0338628	0.6963	0
Glycerol	3	-0.535527	0.0005	1	-0.663663	<.0001	1	-0.239385	0.1078	0	-0.242988	0.0805	0	-0.346225	0.0325	0	-0.0920568	0.6578	0	-0.134177	0.4617	0	-0.112586	0.4254	0	-0.455632	0.0044	0	-0.679407	0.0001	1	-0.419371	0.0113	0	-0.168283	0.2401	0
Indole-3-propionic acid	2	1.35711	<.0001	1	1.25657	<.0001	1	-0.743235	0.0441	0	-0.0378786	0.4392	0	0.12957	0.5919	0	-0.923892	0.161	0	-0.424521	0.599	0	-1.15119	0.0819	0	-0.149497	0.5359	0	0.0909163	0.2764	0	-0.363524	0.2251	0	0.186718	0.5727	0
Inositol	2	1.55374	<.0001	1	1.61003	0.0002	1	0.0861991	0.8164	0	-0.155363	0.773	0	0.0500259	0.3245	0	-0.297693	0.3458	0	-0.248546	0.4149	0	-0.0207461	0.9053	0	-0.247989	0.874	0	0.243839	0.1333	0	-0.352453	0.0888	0	-0.193064	0.427	0
SM(d16:1/16:0)	2	-2.27782	<.0001	1	-2.25702	0.0003	1	-0.0305361	0.8768	0	0.195181	0.5471	0	0.0371521	0.8867	0	0.149988	0.8873	0	0.389779	0.2082	0	0.411435	0.1382	0	-0.3362	0.5591	0	-0.396909	0.2371	0	0.0345105	0.9005	0	0.321208	0.4741	0
SM(d17:1/16:0)	1	-0.85071	0.0056	1	-0.943736	0.0231	0	0.119888	0.7717	0	0.375126	0.1574	0	0.229325	0.8267	0	0.131892	0.3948	0	0.388763	0.2292	0	0.233007	0.2667	0	-0.444652	0.3596	0	-0.303268	0.4438	0	0.226034	0.3518	0	0.212924	0.3328	0
Ornithine	2	-0.608131	0.0043	1	-0.994338	0.0003	1	-0.270455	0.3056	0	-0.0761971	0.8049	0	-0.371335	0.1287	0	-0.363026	0.2891	0	-0.560362	0.0214	0	0.276277	0.0908	0	-0.129646	0.5493	0	-0.171052	0.4343	0	-0.125701	0.58	0	-0.173098	0.3305	0
Phenylalanine	1	-0.0872699	0.2093	0	-0.197138	0.0313	0	-0.0339591	0.7721	0	-0.0962638	0.3442	0	0.0694472	0.286	0	-0.191293	0.0911	0	-0.084549	0.3961	0	-0.00724102	0.9334	0	0.295581	0.0002	1	-0.231676	0.0206	0	-0.313206	0.003	0	-0.220193	0.0172	0
Serine	2	-0.610762	0.0026	1	-0.463364	0.0016	0	-0.451708	0.5274	0	-0.177717	0.1678	0	-0.167239	0.1929	0	-0.275623	0.0424	0	-0.48291	0.0167	0	-0.0155915	0.8475	0	-0.265286	0.6028	0	-0.535825	0.0005	1	-0.299531	0.0228	0	-0.293726	0.052	0
Monomethylphosphate	1	-0.33777	0.01	1	-0.158377	0.0184	0	0.0727851	0.5273	0	0.0133298	0.9074	0	-0.0714642	0.3649	0	0.0575952	0.6378	0	-0.0102377	0.9304	0	-0.0306095	0.8284	0	0.0997257	0.3812	0	0.191149	0.1093	0	-0.038257	0.7405	0	0.123674	0.2899	0
Myo-inisitol	2	1.06828	<.0001	1	1.07034	<.0001	1	0.131045	0.3194	0	-0.00476906	0.9107	0	0.255337	0.0841	0	-0.173009	0.2962	0	-0.198645	0.2111	0	0.12263	0.4713	0	0.180704	0.2148	0	-0.013774	0.8929	0	-0.0334508	0.75	0	0.0300249	0.4956	0
N-carboxy-valine	1	0.672057	0.1114	0	0.475169	0.1328	0	0.626132	0.0357	0	0.112937	0.9279	0	0.480309	0.2551	0	0.0419832	0.8407	0	0.535726	0.1248	0	0.532133	0.1743	0	0.897855	0.0003	1	0.426428	0.3867	0	0.264501	0.7372	0	0.633676	0.028	0
Unknown 27	1	-0.576184	0.0003	1	-0.652352	0.004	0	0.104681	0.5332	0	-0.0789981	0.7247	0	0.0588269	0.5937	0	0.0844291	0.3814	0	0.0862846	0.5599	0	0.0294653	0.9225	0	0.367784	0.1258	0	-0.663997	0.01	0	-0.282117	0.1809	0	-0.0694377	0.7961	0
Unknown 28	1	0.394551	0.0036	1	0.142357	0.6041	0	-0.223377	0.437	0	-0.044933	0.9169	0	-0.121397	0.6922	0	0.0885584	0.6542	0	0.308365	0.9072	0	-0.09503	0.977	0	0.116895	0.7051	0	0.432281	0.1008	0	-0.281856	0.3184	0	-0.0695924	0.6591	0
Unknown 29	1	-0.0866217	0.3541	0	-0.178578	0.1034	0	-0.0281693	0.7991	0	-0.135538	0.1692	0	-0.0160194	0.8028	0	-0.0201389	0.8054	0	-0.168796	0.1146	0	0.0545155	0.7628	0	-0.410591	0.0009	0	-0.434939	0.0003	1	-0.0703281	0.4759	0	0.10164	0.2657	0
Unknown 31	3	-1.34623	<.0001	1	-1.18294	0.0005	1	-0.00700616	0.3678	0	-0.348721	0.3088	0	-0.55345	0.0955	0	-0.530675	0.1051	0	-0.436766	0.2031	0	-0.310956	0.1038	0	0.306845	0.0086	0	1.29752	<.0001	1	-0.153207	0.9031	0	-0.128718	0.9963	0
Unknown 32	1	-0.395878	0.0017	1	-0.333541	0.005	0	-0.292605	0.026	0	-0.0561242	0.1644	0	-0.0999647	0.0717	0	-0.0324819	0.7053	0	-0.0946887	0.3939	0	0.0216961	0.8286	0	0.112351	0.2806	0	0.195671	0.0752	0	-0.0995129	0.4614	0	0.0217732	0.3966	0
Unknown 34	2	0.856876	0.0003	1	0.933825	<.0001	1	0.170476	0.9658	0	-0.128205	0.5395	0	0.0523587	0.9803	0	-0.39692	0.0536	0	-0.0472845	0.635	0	-0.0708495	0.6863	0	-0.156919	0.5066	0	-0.435629	0.0601	0	-0.0811417	0.5032	0	-0.0197392	0.8435	0
Phosphate	1	-0.243945	0.0122	1	-0.20175	0.0111	0	-0.095756	0.1789	0	0.0805482	0.2442	0	-0.0860947	0.204	0	0.0707518	0.2518	0	0.056502	0.4059	0	-0.0132308	0.8672	0	0.0329299	0.5894	0	-0.0973147	0.2054	0	0.0938785	0.1893	0	0.198179	0.0027	0
Pipecolinic acid	1	0.292492	0.2239	0	0.212755	0.274	0	-0.207702	0.5584	0	0.0216753	0.9892	0	-0.594387	0.1195	0	-0.101539	0.5559	0	0.0486816	0.6549	0	-0.372575	0.155	0	-0.281372	0.4761	0	0.853192	<.0001	1	-0.207145	0.3948	0	-0.208905	0.6197	0
Pyruvic acid	1	0.0327915	0.9342	0	0.0121546	0.8145	0	0.105926	0.5511	0	-0.294035	0.0876	0	0.234427	0.1796	0	-0.118915	0.3938	0	-0.312175	0.0983	0	0.131897	0.538	0	0.332702	0.0476	0	0.640708	<.0001	1	-0.237032	0.1611	0	-0.370829	0.0887	0
Ribulose or Xylulose	1	0.364378	0.0148	1	0.322835	0.0053	0	0.10652	0.9649	0	-0.0301049	0.8355	0	-0.0371726	0.7767	0	-0.0273881	0.8239	0	0.121907	0.2748	0	0.12103	0.2725	0	0.333237	0.0036	0	0.122015	0.2999	0	-0.161728	0.252	0	0.0705464	0.4576	0
S-methyl-cysteine	2	-0.649088	0.0002	1	-0.436157	0.0527	0	-0.428964	0.828	0	-0.150754	0.5562	0	-0.466922	0.061	0	-0.316846	0.2415	0	-0.313913	0.2457	0	-0.235892	0.2594	0	0.565169	0.0006	1	0.556071	0.0011	0	-0.140149	0.5835	0	-0.043448	0.9307	0
Succinic acid	1	-0.125296	0.3596	0	0.00461044	0.7942	0	-0.0301324	0.7163	0	-0.308383	0.0655	0	0.0207852	0.9236	0	0.185745	0.2517	0	0.093211	0.4187	0	-0.254413	0.2412	0	0.616475	<.0001	1	0.226445	0.2486	0	-0.392796	0.0369	0	-0.166402	0.1058	0
Threonine	3	-0.451982	0.0043	1	-0.501441	<.0001	1	-0.687411	0.7001	0	-0.177581	0.0887	0	-0.0348191	0.7164	0	-0.316085	0.0038	0	-0.363163	0.0344	0	0.29285	0.0357	0	-0.281419	0.2642	0	-0.781162	<.0001	1	-0.336891	0.0071	0	-0.0690954	0.4657	0
Xylose	1	0.406649	0.0565	0	0.563395	<.0001	1	-0.0404877	0.8701	0	0.202039	0.0882	0	-0.149383	0.7764	0	0.244112	0.0218	0	0.375705	0.0052	0	0.163296	0.6976	0	0.321383	0.0188	0	0.0230039	0.3135	0	0.125857	0.1964	0	0.239434	0.0478	0
Alpha-Ketoglutaric acid	5	0.730887	<.0001	1	0.602817	0.0078	0	0.229306	0.3833	0	-0.169162	0.4394	0	0.804212	0.0001	1	0.985649	<.0001	1	1.07403	<.0001	1	0.180604	0.5529	0	1.24496	<.0001	1	0.313611	0.231	0	-0.14275	0.7699	0	0.19495	0.4304	0
Campesterol	3	1.68841	<.0001	1	1.74876	<.0001	1	0.0912023	0.5734	0	-0.347163	0.1378	0	-1.02026	0.0089	0	-0.188615	0.149	0	-0.455823	0.0589	0	-0.0154695	0.977	0	-1.36518	<.0001	1	-0.989731	0.0046	0	-0.431395	0.1487	0	-1.32964	0.0001	0
Fumaric acid	2	0.486951	0.0152	1	0.261373	0.3861	0	0.449052	0.0637	0	-0.28292	0.3558	0	0.714893	0.0033	0	0.625917	0.002	0	0.824142	0.0006	0	0.340705	0.6274	0	1.11514	<.0001	1	0.493241	0.0655	0	-0.439471	0.3671	0	0.24433	0.2572	0
Glycolic acid	2	0.421585	0.0303	0	0.287975	0.517	0	0.161061	0.7531	0	0.265667	0.6046	0	0.186286	0.7196	0	0.389947	0.3895	0	0.41213	0.4205	0	0.180811	0.7703	0	1.97551	<.0001	1	1.40844	0.0004	1	0.324746	0.5336	0	0.271225	0.6053	0
Malic acid	3	0.595288	0.0012	1	0.337955	0.2422	0	0.474516	0.0531	0	-0.280014	0.3632	0	0.78512	0.0011	0	0.73217	0.0006	0	0.879307	0.0002	1	0.304528	0.2867	0	1.1096	<.0001	1	0.57521	0.0247	0	-0.406307	0.3914	0	0.220499	0.3385	0
Sitosterol	2	1.94479	<.0001	1	2.08337	<.0001	1	0.513554	0.072	0	-0.0450857	0.9416	0	-0.167642	0.6923	0	-0.140337	0.7705	0	1.20084	0.0061	0	0.0808708	0.8682	0	NA		0	NA		0	0.224118	0.5183	0	NA		0
Glycerol-3-phosphate	1	-0.441299	0.0045	1	-0.461127	0.0016	0	0.0506964	0.6486	0	0.0543864	0.5531	0	-0.167014	0.3592	0	-0.0728071	0.6545	0	0.151496	0.137	0	0.0451733	0.6527	0	0.226317	0.0352	0	0.0922877	0.4103	0	-0.128556	0.2959	0	0.0446755	0.6605	0
Unknown 38	1	-0.533134	0.0503	0	-0.650964	0.0095	0	-0.0280433	0.8531	0	-0.213963	0.339	0	-0.170528	0.474	0	-0.407965	0.0778	0	-0.482617	0.0687	0	0.259337	0.0287	0	-0.110156	0.6716	0	-0.99564	0.0006	1	-0.413436	0.0819	0	-0.150975	0.6138	0
Unknown 40	1	-0.228955	0.3375	0	-0.36903	0.3152	0	0.118292	0.823	0	-0.575417	0.1306	0	-0.0292716	0.8948	0	-0.389132	0.3339	0	-0.075856	0.7964	0	-0.0590397	0.79	0	0.778126	0.0613	0	1.62298	0.0002	1	-0.787384	0.0407	0	-0.731332	0.0715	0
Insulin	1	-3.07433	0.033	0	-4.04913	<.0001	1	-0.307241	0.7274	0	-1.94162	0.0015	0	-1.73261	0.0546	0	-1.54474	0.0592	0	-3.08472	0.0005	0	-0.0486622	0.9697	0	-1.89179	0.031	0	-1.50771	0.0831	0	-1.8877	0.0312	0	-0.276749	0.7404	0
Leptin	3	-3.96964	<.0001	1	-3.90641	<.0001	1	-0.203573	0.611	0	-0.335892	0.6231	0	-0.467229	0.4149	0	-0.336186	0.5753	0	-0.373079	0.5072	0	-0.340063	0.3883	0	-1.3004	0.0111	0	-4.43877	<.0001	1	-0.838023	0.4245	0	-0.365884	0.3	0
PAI1	1	-0.687555	0.0386	0	-0.553389	0.0406	0	-0.357901	0.2317	0	-0.0108577	0.9991	0	-0.505869	0.2022	0	0.194968	0.3475	0	0.618568	0.0072	0	-0.224778	0.4645	0	1.23235	<.0001	1	0.678134	0.0013	0	-0.10131	0.7114	0	-0.125593	0.6105	0
Resistin	3	-0.695427	0.0002	1	-0.946293	<.0001	1	-0.0704386	0.8523	0	0.126203	0.4927	0	-0.0516597	0.7076	0	-0.240197	0.2398	0	0.0461517	0.7968	0	-0.0127437	0.9352	0	-0.513904	0.006	0	-0.837434	0.0002	1	0.0380197	0.6801	0	0.0464687	0.5662	0
Nr of sign. Molecules				48			23			0			0			4			1			5			0			16			21			0			0
DMCs				46			20			0			0			4			1			5			0			15			19			0			0
DPCs				2			3			0			0			0			0			0			0			1			2			0			0

## Sheet: liver transcriptome DEPs
probeID	geneSymbol	geneName	entrezID	logFC_Chow	adj.P.Val_Chow	logFC_DLI	adj.P.Val_DLI	logFC_Atorvastatin	adj.P.Val_Atorvastatin	logFC_Fenofibrate	adj.P.Val_Fenofibrate	logFC_Glibenclamide	adj.P.Val_Glibenclamide	logFC_Metformin	adj.P.Val_Metformin	logFC_Pioglitazone	adj.P.Val_Pioglitazone	logFC_Rosiglitazone	adj.P.Val_Rosiglitazone	logFC_Salicylate	adj.P.Val_Salicylate	logFC_Sitagliptin	adj.P.Val_Sitagliptin	logFC_T0901317	adj.P.Val_T0901317	logFC_Rofecoxib	adj.P.Val_Rofecoxib
ILMN_2646369	Slc13a2	solute carrier family 13 (sodium-dependent dicarboxylate transporter), member 2	20500	2.36011	1.69622e-15	1.90016	1.29872e-10	-0.131505	0.999748	0.165194	0.73612	0.228745	0.856332	-0.154169	0.979899	0.308971	0.971408	0.443572	0.561019	0.104442	0.987584	0.333275	0.809306	0.506417	0.0772323	3.78129e-05	0.999921
ILMN_2736539	Cyp2c55	cytochrome P450, family 2, subfamily c, polypeptide 55	72082	1.50794	7.76159e-06	1.52916	1.13874e-05	0.668134	0.913682	-0.0191513	0.979259	-0.00263627	0.9988	-0.243189	0.963012	0.237264	0.990969	0.460448	0.629069	-0.287022	0.977275	-0.134123	0.955984	4.01926	2.84615e-27	1.01278	0.105424
ILMN_1216539	Nat8	N-acetyltransferase 8 (GCN5-related, putative)	68396	1.1311	1.98189e-06	0.986212	5.21039e-05	0.0538793	0.999748	-1.03641	5.35028e-07	0.0863625	0.943075	-0.182482	0.960862	-0.355692	0.89484	-0.0624054	0.962665	0.0904618	0.987584	-0.0911053	0.955984	-1.13461	2.72256e-08	-0.158734	0.883934
ILMN_2810624	Csad	cysteine sulfinic acid decarboxylase	246277	1.96551	4.31525e-05	1.73744	0.000917832	0.450116	0.999748	1.8225	2.35897e-05	0.8095	0.579829	0.345128	0.963532	0.320522	0.990969	0.0168541	0.994924	-0.0770714	0.994651	-0.330331	0.898021	1.94878	3.36809e-06	-0.0493555	0.995577
ILMN_1246800	Serpina3n	serine (or cysteine) peptidase inhibitor, clade A, member 3N	20716	-0.525208	0.0388228	-0.460139	0.152619	-0.143254	0.999748	-0.42289	0.080897	-0.266597	0.729235	-0.0193696	0.999509	-0.116274	0.99817	0.0888759	0.943516	0.0686027	0.987584	0.162954	0.895254	-0.787803	8.81949e-05	0.0397345	0.987471
ILMN_2600443	Afmid	arylformamidase	71562	1.28345	1.98189e-06	0.904872	0.00213159	-0.00106686	0.999924	-0.059935	0.911137	0.372379	0.660113	0.120143	0.980534	0.11756	0.99817	0.212207	0.831208	0.1296	0.984372	0.32427	0.809306	0.206818	0.517511	0.129514	0.935629
ILMN_1229990	Agxt2l1	alanine-glyoxylate aminotransferase 2-like 1	71760	1.09542	0.00439946	0.914223	0.0498671	-0.238688	0.999748	-1.20411	0.000299216	0.377276	0.77906	0.482781	0.925281	-0.249845	0.990969	-0.486634	0.636059	0.00849542	0.996176	-0.0685988	0.982808	-1.8653	8.26343e-09	0.232566	0.901169
ILMN_1249378	Bhlhe40	basic helix-loop-helix family, member e40	20893	-1.78985	4.08946e-06	-1.18205	0.0105406	-0.00854198	0.999748	-0.455756	0.358037	-0.610108	0.607847	-0.35111	0.955303	-0.465292	0.942602	-0.475684	0.680398	-0.35196	0.977275	0.123833	0.968412	-0.0101705	0.988277	-0.0704377	0.985917
ILMN_2701271	Plscr1	phospholipid scramblase 1	22038	-0.595608	0.00313955	-0.498646	0.0403579	0.155642	0.999748	0.120345	0.698755	-0.138265	0.873827	-0.0708861	0.984766	-0.0142982	0.99817	-0.102323	0.90811	-0.208247	0.977275	-0.229765	0.809306	0.565124	0.000926934	-0.140765	0.872568
ILMN_2647234	Dio1	deiodinase, iodothyronine, type I	13370	-0.987483	4.04988e-05	-1.18017	3.40807e-06	-0.0918094	0.999748	-0.919707	1.97288e-05	0.00852655	0.993802	-0.117977	0.980534	-0.0964531	0.99817	-0.0937745	0.942818	-0.122114	0.984372	-0.000340125	0.999499	-2.04751	2.05307e-18	-0.0916261	0.957293
ILMN_2753183	Cyp3a11	cytochrome P450, family 3, subfamily a, polypeptide 11	13112	1.37571	0.00249314	1.53328	0.00137112	-0.292179	0.999748	0.04689	0.960759	-0.113329	0.964639	-0.586157	0.924515	-0.331884	0.990969	-0.450639	0.760036	-1.11228	0.977275	-0.392631	0.858394	1.86246	9.78406e-07	0.416464	0.797325
ILMN_2834123	Apoa4	apolipoprotein A-IV	11808	-3.39978	1.40333e-06	-3.05919	1.30987e-05	0.719987	0.999748	-2.5205	3.99661e-05	-0.968723	0.658349	-0.213861	0.986225	-1.79131	0.285826	-2.37596	0.00448182	-0.998862	0.977275	-1.00276	0.793867	-1.49428	0.0178004	-0.790699	0.732842
ILMN_3160292	Akr1c19	aldo-keto reductase family 1, member C19	432720	0.539311	0.0213406	0.812418	0.000509569	-0.0411667	0.999748	0.24166	0.394956	0.0238843	0.988283	-0.0511987	0.989797	-0.0267751	0.99817	-0.104422	0.923507	-0.269189	0.977275	-0.189998	0.863536	-0.266303	0.249294	-0.0155256	0.996529
ILMN_2661820	Agxt2l1	alanine-glyoxylate aminotransferase 2-like 1	71760	1.18494	0.00245526	0.977366	0.0384931	-0.152122	0.999748	-1.17694	0.000586632	0.470118	0.701492	0.450604	0.937458	-0.292254	0.990969	-0.506718	0.629523	0.187231	0.984372	-0.0461395	0.987499	-1.54769	2.18654e-06	0.291502	0.853656
ILMN_2702894	Afmid	arylformamidase	71562	0.906158	8.85959e-05	0.869785	0.000434898	-0.0615716	0.999748	-0.155521	0.667855	0.275774	0.720352	-0.0755606	0.986225	0.242643	0.971408	0.139488	0.880297	0.0635812	0.988094	-0.0257788	0.988986	0.111159	0.722428	0.0252828	0.994977
ILMN_1246321	Gstm6	glutathione S-transferase, mu 6	14867	0.668667	0.00108805	0.620655	0.007615	0.241955	0.999748	0.211563	0.425161	0.159627	0.851685	-0.0290974	0.99296	0.0397779	0.99817	0.0646321	0.953525	-0.117422	0.97861	-0.0802283	0.955984	1.3942	3.6514e-14	0.0945042	0.935921
ILMN_1231573	Serpinb1a	serine (or cysteine) peptidase inhibitor, clade B, member 1a	66222	1.62551	0.000112123	0.935945	0.092368	-0.165378	0.999748	0.15558	0.840754	0.639526	0.628724	0.259973	0.969519	1.46388	0.0173359	1.99352	4.83426e-06	0.0300963	0.994651	0.190279	0.946075	0.588122	0.170737	0.241702	0.919627
ILMN_1229605	Inhbe	inhibin beta E	16326	-1.45479	3.13213e-06	-0.978302	0.0067509	-0.0624525	0.999748	-0.494626	0.152783	-0.430627	0.668706	-0.11714	0.984609	-0.817673	0.285826	-0.918107	0.0323872	-0.45111	0.977275	-0.0621752	0.980832	-1.31763	1.21165e-06	-0.300452	0.795833
ILMN_2616226	Dbp	D site albumin promoter binding protein	13170	-3.9488	3.13213e-06	-2.26866	0.0299418	-0.835824	0.999748	-0.525289	0.69519	-1.47228	0.576029	-0.676737	0.959086	-0.268105	0.99817	-0.400598	0.924163	-0.768762	0.977275	-0.901522	0.815321	0.0890064	0.947678	-1.6194	0.473748
ILMN_2626209	Afmid	arylformamidase	71562	1.31629	3.13213e-06	1.00493	0.000984252	0.0394993	0.999748	-0.0266533	0.964588	0.430134	0.627744	0.211233	0.960862	0.2268	0.990969	0.352965	0.662894	0.110874	0.987584	0.320218	0.809306	0.353109	0.23331	0.273909	0.793597
ILMN_2691295	Cyp26a1	cytochrome P450, family 26, subfamily a, polypeptide 1	13082	1.36706	1.98189e-06	1.07153	0.000439811	0.145043	0.999748	-0.0297744	0.961823	0.410935	0.657333	0.429466	0.906974	0.397134	0.902338	0.333994	0.694539	0.171552	0.978574	0.227293	0.879014	-0.0480438	0.911443	0.119369	0.95101
ILMN_2961216	Slco2a1	solute carrier organic anion transporter family, member 2a1	24059	1.20216	7.76159e-06	1.25425	1.0509e-05	0.343885	0.999748	-0.604835	0.0229272	0.51174	0.544083	0.383821	0.906974	-0.0126674	0.999996	0.40326	0.564817	0.279368	0.977275	0.178117	0.905111	-0.482769	0.0633091	0.362164	0.667666
ILMN_2728473	Serpina3m	serine (or cysteine) peptidase inhibitor, clade A, member 3M	20717	-0.165908	0.511036	-0.204174	0.505367	0.193181	0.999748	-1.23283	3.51384e-14	0.123411	0.877699	0.157396	0.955303	0.0602918	0.99817	0.0324717	0.970582	0.128066	0.977275	0.25254	0.793867	-0.774788	4.30025e-07	0.386396	0.330099
ILMN_2597013	Afmid	arylformamidase	71562	1.20124	9.89568e-06	0.918718	0.00242516	0.0110279	0.999748	0.124846	0.796694	0.372012	0.674315	0.154302	0.977245	0.227708	0.990969	0.29035	0.75015	0.202612	0.977275	0.170728	0.912637	0.384038	0.169161	0.0993196	0.960459
ILMN_2892441	Gsta4	glutathione S-transferase, alpha 4	14860	1.11627	0.000740915	1.14302	0.00131483	-0.271315	0.999748	0.174281	0.750459	0.533142	0.588195	0.0199875	0.999548	0.185759	0.99817	0.277965	0.816095	0.000344713	0.999715	0.0878511	0.974355	0.5459	0.0839768	0.150206	0.938189
ILMN_1225764	Mfsd2a	major facilitator superfamily domain containing 2A	76574	-3.77647	7.17365e-09	-2.94498	1.13874e-05	-0.101962	0.999748	0.0764837	0.956942	-0.830379	0.698253	-0.558444	0.955303	-0.879166	0.916609	-1.97726	0.0257893	-1.06814	0.977275	-0.47646	0.891093	-0.0153278	0.989543	-0.360955	0.924123
ILMN_2633096	Gstm6	glutathione S-transferase, mu 6	14867	0.709561	0.0011124	0.5634	0.0329313	0.201998	0.999748	-0.0358668	0.934993	0.181424	0.836137	0.0898791	0.980534	0.109176	0.99817	0.186199	0.807606	-0.0822002	0.987584	-0.00527917	0.996245	0.996372	8.09733e-08	0.125518	0.913393
ILMN_2827607	Afmid	arylformamidase	71562	1.05943	7.74697e-05	0.790039	0.0134612	0.0009901	0.999924	-0.0202595	0.97173	0.354732	0.691248	-0.0532223	0.992267	0.220942	0.990969	0.207236	0.839391	0.115771	0.987584	0.287746	0.815321	0.216669	0.495685	0.13432	0.934388
ILMN_3074610	Cyp2c67	cytochrome P450, family 2, subfamily c, polypeptide 67	545288	0.50508	0.015864	0.432499	0.0939847	-0.0155894	0.999748	-0.893051	2.75618e-07	0.200267	0.779984	0.225754	0.945584	-0.3363	0.857619	-0.125903	0.867784	-0.0699527	0.987584	-0.174743	0.859273	-0.171023	0.45266	-0.179853	0.807959
ILMN_2621074	Ethe1	ethylmalonic encephalopathy 1	66071	0.55372	0.00293826	0.352085	0.157798	0.193827	0.999748	0.231141	0.286753	0.227543	0.698057	0.229461	0.925281	-0.0465249	0.99817	-0.0377508	0.968692	0.07344	0.987584	-0.0378088	0.979645	0.0823338	0.736722	-0.0561872	0.970992
ILMN_3153624	Cyp2c67	cytochrome P450, family 2, subfamily c, polypeptide 67	545288	0.686641	0.0120797	0.651513	0.0433403	0.015733	0.999748	-1.12218	8.15122e-07	0.209583	0.846666	0.261701	0.955303	-0.39245	0.89484	-0.259628	0.766116	-0.161844	0.978197	-0.218575	0.868095	-0.300835	0.276669	-0.218696	0.825536
ILMN_2976159	Mreg	melanoregulin	381269	1.24435	7.05178e-06	0.961742	0.00164934	0.204458	0.999748	0.258435	0.501965	0.641583	0.464925	0.364045	0.925281	0.348156	0.941678	0.294291	0.75015	0.17939	0.977275	0.285624	0.824564	0.339233	0.249469	0.380683	0.656308
ILMN_1249435	Grk5	G protein-coupled receptor kinase 5	14773	1.30005	1.88229e-05	0.767247	0.0476295	0.405221	0.999748	0.0824389	0.890976	0.662951	0.464925	0.452968	0.906974	0.228863	0.990969	0.25598	0.823508	0.558002	0.977275	0.32194	0.822469	0.0756144	0.868026	0.423898	0.656308
ILMN_2641678	Bdh2	3-hydroxybutyrate dehydrogenase, type 2	69772	0.419309	0.0157628	0.453369	0.0225732	-0.0274149	0.999748	-0.642387	8.83134e-06	0.107488	0.88507	-0.0140367	0.999153	0.027693	0.99817	0.116846	0.846112	0.0128996	0.994651	0.0413687	0.977475	-0.830541	6.41125e-09	0.0581752	0.962257
ILMN_1257965	Ldha	lactate dehydrogenase A	16828	-0.34252	0.00648249	-0.365152	0.00968636	-0.00382369	0.999748	-0.19295	0.141983	0.0807609	0.882308	0.142423	0.937458	-0.233216	0.737311	-0.132564	0.727035	0.09491	0.977275	0.0536721	0.947102	-0.657358	5.54401e-10	0.140198	0.721418
ILMN_2768209	BC029214	cDNA sequence BC029214	227622	1.07973	9.97942e-06	0.715232	0.0152383	-0.117984	0.999748	-0.562564	0.0194895	0.441329	0.564528	0.11924	0.980534	-0.0401498	0.99817	0.0223318	0.989527	0.202338	0.977275	-0.0558798	0.979645	-0.399388	0.0992716	0.278325	0.7455
ILMN_2742295	Afmid	arylformamidase	71562	1.2349	4.11035e-06	1.04168	0.000354386	0.145977	0.999748	0.14995	0.738358	0.332381	0.704042	0.242648	0.955303	0.408528	0.89484	0.322815	0.68807	0.222385	0.977275	0.332903	0.808004	0.226357	0.474485	0.158913	0.913431
ILMN_2800813	Adck3	aarF domain containing kinase 3	67426	1.15288	1.14955e-05	0.570768	0.109129	0.243438	0.999748	0.289826	0.407439	0.614973	0.464925	0.559107	0.856335	0.301639	0.960538	0.193833	0.84442	0.177818	0.977275	0.329178	0.808004	0.498499	0.0487124	0.396432	0.619866
ILMN_2650275	1810055G02Rik	RIKEN cDNA 1810055G02 gene	72056	-1.60979	3.13213e-06	-1.38651	0.00016229	-0.108151	0.999748	-0.532706	0.166745	-0.628178	0.564528	-0.344454	0.955303	-0.376666	0.96825	-0.71394	0.304861	-0.592944	0.977275	-0.279284	0.8758	-0.270411	0.51235	-0.408704	0.717426
ILMN_2820948	Dbt	dihydrolipoamide branched chain transacylase E2	13171	0.628121	0.000115726	0.564017	0.00164934	-0.0950501	0.999748	-0.458818	0.00238232	0.294852	0.564528	0.0802866	0.980534	0.225216	0.906509	0.400966	0.147179	0.145109	0.977275	0.219481	0.795533	-0.332107	0.0286208	0.000638304	0.999921
ILMN_2911344	Plscr1	phospholipid scramblase 1	22038	-0.501464	0.0287183	-0.559128	0.0326979	0.229633	0.999748	-0.0859758	0.823834	0.00576797	0.995174	-0.0429548	0.992267	-0.234831	0.960538	-0.211533	0.766116	-0.159093	0.977275	-0.167358	0.879288	0.280102	0.199531	-0.172426	0.83576
ILMN_2596522	Mt1	metallothionein 1	17748	-1.03416	0.328716	-0.815661	0.579081	0.668736	0.999748	-0.110012	0.948339	-0.668867	0.844472	-0.145472	0.992539	0.337127	0.99817	0.216998	0.962665	-0.106464	0.994651	0.173915	0.979645	1.82183	0.0140149	0.261673	0.967516
ILMN_2609614	Snx10	sorting nexin 10	71982	-0.657544	0.0145141	-0.467132	0.191529	0.0437839	0.999748	0.279191	0.397176	-0.417272	0.588195	-0.201193	0.95973	-0.0410777	0.99817	-0.0815902	0.953525	-0.0921517	0.987584	0.0373397	0.985424	0.584935	0.0106898	-0.0773956	0.972514
ILMN_2733193	Cth	cystathionase (cystathionine gamma-lyase)	107869	1.22883	1.6919e-05	1.11016	0.000367635	0.0897427	0.999748	-0.579321	0.0480558	0.203171	0.876454	0.120944	0.981737	-0.0553506	0.99817	0.0782591	0.962249	0.204887	0.977275	0.0996128	0.961208	-1.13228	6.18571e-06	0.287722	0.788324
ILMN_2911009	Gm4956	predicted gene 4956	241041	1.4773	0.000109543	0.898138	0.0689555	0.314958	0.999748	-2.17366	2.23812e-10	0.324975	0.836137	0.142362	0.984609	-0.00638803	0.999996	0.469501	0.675721	0.145691	0.987584	0.354873	0.852145	-2.84294	1.55795e-15	-0.0350593	0.996397
ILMN_2603834	Htatip2	HIV-1 tat interactive protein 2, homolog (human)	53415	0.526417	0.00315656	0.444207	0.0391048	0.345222	0.833305	0.750438	8.38489e-07	0.0580032	0.948633	0.0187724	0.996784	0.0468741	0.99817	-0.06881	0.941469	-0.24298	0.977275	-0.15919	0.852145	0.648319	1.39889e-05	0.0363574	0.983381
ILMN_2947568	Gadd45a	growth arrest and DNA-damage-inducible 45 alpha	13197	-0.770723	0.00665659	-0.623173	0.0749617	0.202735	0.999748	0.120692	0.801926	-0.0472787	0.978731	-0.102743	0.984609	-0.437713	0.864764	-0.14525	0.906331	-0.0790824	0.987584	-0.173714	0.908554	0.708104	0.0032127	-0.270937	0.784991
ILMN_2620326	Cyp27a1	cytochrome P450, family 27, subfamily a, polypeptide 1	104086	0.448151	0.00288355	0.406945	0.0206666	0.076681	0.999748	-0.175014	0.332926	0.180031	0.703045	0.0948321	0.967165	0.0531464	0.99817	0.15834	0.732011	0.101037	0.977275	0.0742718	0.936211	-0.10367	0.558395	0.0614088	0.949617
ILMN_2719811	Lag3	lymphocyte-activation gene 3	16768	1.20828	4.04988e-05	0.762731	0.0396739	0.423201	0.999748	-0.668396	0.021141	0.501188	0.578814	0.329748	0.951094	0.0130235	0.999996	0.307573	0.75981	0.499291	0.977275	0.382995	0.797458	-0.333906	0.29895	0.369596	0.688747
ILMN_3158725	Raet1b	retinoic acid early transcript beta	19369	1.27796	0.00460359	1.09274	0.0433403	0.129963	0.999748	1.67708	1.23527e-05	-0.0669159	0.981399	0.00650311	0.999548	0.0871435	0.99817	-0.672216	0.533738	-0.0972755	0.991011	-0.249621	0.921566	-0.0792833	0.903616	-0.361873	0.827746
ILMN_2810963	Camk2n1	calcium/calmodulin-dependent protein kinase II inhibitor 1	66259	-0.321243	0.0434855	-0.336861	0.0718686	0.0825046	0.999748	-0.297397	0.0404694	-0.00288928	0.997125	0.0619687	0.980534	0.0214422	0.99817	0.0198855	0.97952	0.057103	0.987584	0.115703	0.877579	0.022906	0.917657	0.20337	0.648608
ILMN_2682207	Elovl3	elongation of very long chain fatty acids (FEN1/Elo2, SUR4/Elo3, yeast)-like 3	12686	2.04374	0.000327438	1.3902	0.0500419	0.177117	0.999748	0.32619	0.722703	1.04857	0.548097	0.900893	0.906974	0.173633	0.99817	0.506161	0.793054	0.738525	0.977275	0.197413	0.960439	-0.584201	0.347638	0.671643	0.714138
ILMN_1232396	Ear2	eosinophil-associated, ribonuclease A family, member 2	13587	-0.911453	0.000939719	-0.847216	0.00635323	0.149043	0.999748	0.359996	0.263091	-0.27801	0.776597	-0.45775	0.906974	0.324522	0.942443	0.501169	0.398949	-0.0713708	0.988094	-0.0343527	0.987139	1.27775	5.55367e-08	-0.109438	0.954548
ILMN_1251696	Irf2	interferon regulatory factor 2	16363	-0.26537	0.170343	-0.142043	0.647949	-0.0698314	0.999748	-0.563236	0.000114368	-0.0449384	0.96088	-0.0065047	0.999548	0.130134	0.990969	0.218925	0.629069	0.0186675	0.994651	0.154365	0.842357	-0.369978	0.0124357	0.0150814	0.996397
ILMN_2868480	Ear4	eosinophil-associated, ribonuclease A family, member 4	53877	-0.962664	0.00043568	-0.851619	0.00595873	0.0568544	0.999748	0.397468	0.194168	-0.200248	0.865349	-0.51257	0.856335	0.345929	0.941247	0.461281	0.466412	0.0111947	0.994651	0.0429315	0.983953	1.23172	1.53429e-07	-0.245966	0.809438
ILMN_2772070	Dio1	deiodinase, iodothyronine, type I	13370	-0.789553	0.00474069	-0.976424	0.000744649	-0.135161	0.999748	-0.890333	0.000231716	0.178301	0.884078	0.0319285	0.995802	0.172666	0.990969	0.105342	0.941599	-0.340586	0.977275	0.185968	0.898012	-1.88246	2.62448e-14	0.0202791	0.996529
ILMN_2490252	Spred1	sprouty protein with EVH-1 domain 1, related sequence	114715	-0.639198	0.000437319	-0.28845	0.285643	-0.0823116	0.999748	-0.141395	0.595458	-0.0938792	0.911368	-0.0560613	0.986225	-0.00834985	0.999996	0.0236285	0.980937	-0.0578441	0.987584	-0.170626	0.842357	-0.06192	0.811235	-0.145592	0.836384
ILMN_2733733	Tlr2	toll-like receptor 2	24088	-0.596186	0.0914555	-0.259662	0.66615	0.293912	0.999748	0.31385	0.453801	-0.222323	0.871523	-0.270546	0.955303	0.0591144	0.99817	0.058788	0.969949	-0.148363	0.984372	-0.219127	0.895075	0.780312	0.00488699	-0.147991	0.935921
ILMN_2833936	Cryl1	crystallin, lambda 1	68631	0.462853	0.0470753	0.502861	0.064503	0.0037638	0.999748	-0.318282	0.180571	0.164265	0.854951	0.187568	0.955303	-0.329923	0.894472	-0.419748	0.338731	-0.121571	0.97996	0.000946922	0.999118	-0.401913	0.043622	0.0599411	0.974637
ILMN_2737982	Dapk1	death associated protein kinase 1	69635	0.67358	0.0120316	0.147344	0.779752	-0.0453449	0.999748	-0.129621	0.762907	0.357463	0.658163	0.167968	0.967165	0.0610126	0.99817	0.091997	0.947102	0.234581	0.977275	0.171367	0.898021	-0.169884	0.589742	0.29686	0.720427
ILMN_2705166	St6gal1	beta galactoside alpha 2,6 sialyltransferase 1	20440	-0.387591	0.0403386	-0.243374	0.374271	0.025086	0.999748	0.0632243	0.841267	-0.0505001	0.957578	-0.0684396	0.983892	0.116957	0.990969	0.0357037	0.968859	-0.123339	0.977275	-0.00482231	0.996245	0.646942	1.38685e-05	0.128648	0.859771
ILMN_2628647	Ddc	dopa decarboxylase	13195	1.37815	1.14955e-05	1.21247	0.000384921	0.392373	0.999748	0.00665519	0.992157	0.566252	0.564528	0.556735	0.898493	0.0559966	0.99817	0.104374	0.953525	0.200881	0.978197	0.273578	0.865819	0.0326666	0.949747	0.352264	0.7527
ILMN_2716389	Smpd3	sphingomyelin phosphodiesterase 3, neutral	58994	-0.504201	0.124758	-0.531653	0.179593	-0.0755299	0.999748	-0.0389561	0.946358	-0.195581	0.87902	-0.178508	0.967165	-0.0155234	0.998919	0.114837	0.939966	-0.119236	0.987584	0.055177	0.981379	0.577494	0.0274648	-0.13203	0.936806
ILMN_1259610	Cd276	CD276 antigen	102657	0.457567	0.151349	0.574896	0.113023	-0.320998	0.999748	0.634692	0.0151286	-0.216297	0.851633	-0.507037	0.856335	-0.114842	0.99817	-0.324532	0.686285	-0.321386	0.977275	-0.270561	0.828409	0.476183	0.0664631	-0.203187	0.859077
ILMN_1254523	Gsto1	glutathione S-transferase omega 1	14873	0.574966	9.09417e-05	0.426494	0.0152383	-0.0042636	0.999748	0.0216582	0.943685	0.230364	0.606449	0.0632269	0.980534	0.20965	0.89484	0.153849	0.756064	0.121496	0.977275	0.143216	0.833941	0.104765	0.5621	0.117837	0.843702
ILMN_2834379	Tgfbi	transforming growth factor, beta induced	21810	-0.69381	9.26365e-05	-0.437732	0.0520081	-0.127944	0.999748	-0.467302	0.00517033	-0.353535	0.519022	-0.362121	0.856335	-0.0740355	0.99817	-0.14382	0.830252	-0.240377	0.977275	-0.361153	0.767758	0.0260964	0.924293	-0.159445	0.812757
ILMN_3079461	Raet1b	retinoic acid early transcript beta	19369	0.981419	0.0470753	0.768404	0.241969	-0.0781446	0.999748	1.3066	0.00148557	-0.238808	0.908901	-0.155561	0.984766	-0.0178702	0.999996	-0.767853	0.465156	-0.0930883	0.994052	-0.483082	0.815321	-0.529797	0.268771	-0.460437	0.775529
ILMN_1217041	Cd86	CD86 antigen	12524	-0.685898	0.000589726	-0.348579	0.215106	0.0303488	0.999748	0.124472	0.689611	-0.146154	0.865318	-0.107746	0.977245	0.123287	0.991743	0.359005	0.405018	0.0427195	0.991824	-0.129236	0.904144	0.613599	0.000332981	-0.0141203	0.996529
ILMN_1223317	Lgals3	lectin, galactose binding, soluble 3	16854	-1.16428	0.000176983	-1.06776	0.00169079	-0.00731184	0.999748	0.600273	0.0583277	-0.516245	0.583896	-0.663939	0.856335	0.0433169	0.99817	0.079016	0.963596	-0.251982	0.977275	-0.366768	0.809306	1.59934	4.35362e-09	-0.279686	0.812757
ILMN_2697693	Grhpr	glyoxylate reductase/hydroxypyruvate reductase	76238	-0.218861	0.0676227	-0.223265	0.123692	-0.0826763	0.999748	0.424669	7.74116e-06	-0.0533728	0.919516	-0.00383938	0.999548	-0.0671296	0.991743	-0.0709899	0.862757	0.00683119	0.994651	-0.0901019	0.869239	0.0748698	0.570654	-0.00324481	0.998797
ILMN_1214964	Gstm4	glutathione S-transferase, mu 4	14865	0.596952	0.0341236	0.310524	0.48068	0.239894	0.999748	0.881302	0.000140647	-0.0107497	0.993075	-0.0649591	0.988996	0.0515889	0.99817	-0.0707009	0.961917	-0.126306	0.984372	-0.191544	0.890077	0.868068	0.000104532	0.0301456	0.993756
ILMN_2733524	Nrm	nurim (nuclear envelope membrane protein)	106582	-0.661016	0.0014349	-0.289811	0.366057	-0.17594	0.999748	-0.0892911	0.804827	-0.330408	0.588195	-0.332239	0.906974	-0.211572	0.971408	-0.241703	0.687498	-0.28959	0.977275	-0.489788	0.494828	-0.159508	0.508736	-0.37124	0.506099
ILMN_2692927	Srd5a1	steroid 5 alpha-reductase 1	78925	0.809674	0.0182918	0.547582	0.246134	0.0575837	0.999748	0.0800584	0.900218	0.278178	0.833061	0.408156	0.925281	-0.0763324	0.99817	0.248934	0.838037	0.0715446	0.991574	0.152347	0.94466	0.697312	0.017734	0.0345314	0.995159
ILMN_2739364	Hacl1	2-hydroxyacyl-CoA lyase 1	56794	0.881302	0.00259398	0.543554	0.166058	0.367156	0.999748	0.502743	0.0909061	0.500527	0.564528	0.313659	0.951094	0.175894	0.991743	0.16372	0.889648	0.065012	0.990469	0.133837	0.94466	0.322276	0.28913	0.301114	0.764458
ILMN_2602352	Ms4a6d	membrane-spanning 4-domains, subfamily A, member 6D	68774	-0.547384	0.0500714	-0.308947	0.469956	0.269586	0.999748	0.196872	0.601918	0.0502403	0.973875	-0.180555	0.963012	0.151912	0.996177	0.00134574	0.99902	-0.00804271	0.995805	0.02377	0.991113	0.722473	0.0011355	0.21839	0.822265
ILMN_2651706	Dtx4	deltex 4 homolog (Drosophila)	207521	0.87539	0.000890442	0.202392	0.692285	-0.0223308	0.999748	0.226859	0.535527	0.451737	0.574382	0.322241	0.932284	-0.151223	0.997247	0.0593103	0.966357	0.309	0.977275	0.132804	0.936015	0.0864705	0.817012	0.329152	0.680528
ILMN_2702893	Afmid	arylformamidase	71562	0.555264	0.0339819	0.627729	0.0347028	-0.23532	0.999748	-0.29369	0.323949	-0.0879255	0.943527	-0.266723	0.951094	-0.0133358	0.998856	0.0770154	0.953525	-0.350598	0.977275	-0.203679	0.867891	-0.105842	0.747571	-0.204168	0.825536
ILMN_2842859	Cdk5rap2	CDK5 regulatory subunit associated protein 2	214444	-0.621293	0.0047337	-0.174024	0.670355	-0.267472	0.999748	-0.136396	0.68348	-0.255902	0.710187	-0.183632	0.955303	-0.120942	0.99817	-0.182888	0.810752	-0.278578	0.977275	-0.145233	0.898012	-0.072556	0.811724	-0.236357	0.749362
ILMN_1243507	Spsb4	splA/ryanodine receptor domain and SOCS box containing 4	211949	0.598057	0.043289	0.630675	0.0689689	-0.199298	0.999748	-0.483265	0.0873262	0.180423	0.883389	0.101076	0.984609	-0.294086	0.96825	-0.250625	0.786888	0.209251	0.977275	0.201134	0.890077	-0.477482	0.0635217	-9.87162e-05	0.999921
ILMN_2826916	Ptpre	protein tyrosine phosphatase, receptor type, E	19267	-0.724785	0.000589726	-0.444873	0.106715	-0.0388222	0.999748	-0.201666	0.477168	-0.134098	0.88567	-0.239595	0.943141	-0.106509	0.99817	-0.0843562	0.939966	-0.126395	0.978574	-0.25568	0.808004	0.201442	0.388785	-0.242731	0.721418
ILMN_2543108	NA	NA	NA	0.632688	0.000220872	0.320045	0.18099	0.113993	0.999748	0.250677	0.194338	0.261889	0.619538	0.166192	0.955303	0.107615	0.990969	0.325512	0.372088	0.264385	0.977275	0.317132	0.787795	0.0466788	0.852814	0.384633	0.330099
ILMN_2863362	Mme	membrane metallo endopeptidase	17380	0.376808	0.271578	0.351576	0.435586	0.148348	0.999748	0.417129	0.169377	0.233296	0.834928	0.0270107	0.997986	0.366729	0.91312	0.387684	0.597137	-0.0877968	0.987584	0.0667297	0.977944	0.752158	0.00169964	0.0223465	0.996529
ILMN_2960108	Cyp27a1	cytochrome P450, family 27, subfamily a, polypeptide 1	104086	0.497837	0.00116746	0.377612	0.0451663	0.0949742	0.999748	-0.173215	0.36586	0.31133	0.497755	0.158019	0.955144	0.110507	0.990969	0.164017	0.734293	0.0990229	0.977275	0.106285	0.895075	-0.0152906	0.949858	0.0652858	0.94759
ILMN_3128019	Dnajc10	DnaJ (Hsp40) homolog, subfamily C, member 10	66861	-0.259473	0.0826357	-0.26986	0.137527	-0.00237234	0.999748	-0.180012	0.249041	-0.189981	0.657333	-0.08673	0.967165	-0.0524432	0.99817	0.00931325	0.991797	0.0101138	0.994651	-0.085278	0.908554	-0.293967	0.0148423	-0.00600563	0.997879
ILMN_2652500	Lrg1	leucine-rich alpha-2-glycoprotein 1	76905	-0.129637	0.812849	-0.170413	0.787482	-0.195489	0.999748	-0.139471	0.792056	0.00412728	0.997624	0.0951701	0.986225	-0.0574696	0.99817	-0.00176312	0.99902	0.229256	0.977275	0.226763	0.890077	-1.10303	2.2021e-05	0.333477	0.752421
ILMN_2764865	Oma1	OMA1 homolog, zinc metallopeptidase (S. cerevisiae)	67013	0.154637	0.159128	0.0315009	0.891521	-0.0467867	0.999748	-0.099596	0.414887	0.0150403	0.979824	0.0833441	0.955303	-0.0371542	0.99817	0.0437351	0.925165	-0.0129244	0.994651	0.0669372	0.891685	-0.18759	0.0297908	0.00663771	0.996529
ILMN_3062267	Acot1	acyl-CoA thioesterase 1	26897	0.467929	0.398072	0.255682	0.761909	0.0324369	0.999748	4.48871	2.42823e-25	0.201278	0.921732	0.122964	0.986225	0.597253	0.89484	0.704061	0.465156	-0.307679	0.977275	-0.308289	0.890077	3.78204	1.15414e-20	-0.177441	0.94759
ILMN_2984332	Hal	histidine ammonia lyase	15109	0.927178	9.89568e-06	0.975123	1.0509e-05	-0.0430971	0.999748	-0.715464	0.00017487	0.59739	0.271558	0.304446	0.906974	0.450407	0.594733	0.592089	0.0530154	0.479486	0.977275	0.372901	0.787795	-0.852856	3.33702e-06	0.361886	0.523228
ILMN_2802643	Cyp2d40	cytochrome P450, family 2, subfamily d, polypeptide 40	71754	-0.167201	0.50662	-0.384584	0.0992211	-0.14387	0.999748	-1.42798	1.92927e-17	0.201866	0.729235	0.25022	0.906974	-0.128928	0.990969	-0.165203	0.786888	0.264119	0.977275	0.470891	0.392757	-1.38247	1.01323e-16	0.251599	0.643455
ILMN_2622041	F8a	factor 8-associated gene A	14070	-0.342746	0.0130673	-0.147917	0.514039	-0.112935	0.999748	-0.124924	0.483187	0.0122265	0.989525	-0.0336767	0.988996	-0.0737213	0.99817	-0.122232	0.786888	-0.0475852	0.987584	-0.103036	0.879288	-0.115079	0.442203	-0.00966647	0.996529
ILMN_1226447	Sema4b	sema domain, immunoglobulin domain (Ig), transmembrane domain (TM) and short cytoplasmic domain, (semaphorin) 4B	20352	-0.199565	0.368048	-0.00934767	0.988664	-0.0666429	0.999748	0.223	0.26192	-0.0227898	0.986482	-0.111082	0.967165	0.122042	0.990969	0.299004	0.424695	0.0350134	0.993397	-0.013053	0.994146	0.322253	0.0401832	-0.0839983	0.934388
ILMN_3024592	Zfx	zinc finger protein X-linked	22764	0.527196	0.0122459	0.0924455	0.835484	0.105283	0.999748	-0.148053	0.622185	-0.0206562	0.988834	0.178323	0.955303	0.0739839	0.99817	0.234264	0.690371	0.0218031	0.994651	0.0232836	0.987907	-0.0674039	0.813731	0.041924	0.983381
ILMN_2925711	Dusp6	dual specificity phosphatase 6	67603	-0.826318	0.00241983	-0.699269	0.0319731	-0.0569672	0.999748	-0.163805	0.694878	-0.164198	0.889193	-0.0360573	0.993219	-0.0941251	0.99817	0.219858	0.820556	-0.188314	0.977275	0.17678	0.899268	0.254931	0.388698	0.150575	0.919348
ILMN_2603837	Htatip2	HIV-1 tat interactive protein 2, homolog (human)	53415	0.388947	0.075278	0.347709	0.211015	0.198708	0.999748	0.622929	0.000399301	-0.00125333	0.99892	-0.132363	0.967165	-0.0476077	0.99817	-0.178183	0.787181	-0.323937	0.977275	-0.244462	0.808004	0.497686	0.00407428	-0.132006	0.883934
ILMN_2753096	Zfand3	zinc finger, AN1-type domain 3	21769	-0.346565	0.0011124	-0.274658	0.0331384	-0.0994828	0.999748	-0.0492348	0.787967	-0.06664	0.887377	-0.073313	0.964251	-0.130583	0.941678	-0.117098	0.716709	-0.0938333	0.977275	-0.253525	0.494828	-0.0601183	0.655756	-0.116113	0.751047
ILMN_1251766	Alkbh7	alkB, alkylation repair homolog 7 (E. coli)	66400	0.556765	0.00173519	0.467359	0.02849	-0.0151847	0.999748	-0.0181522	0.961537	0.10122	0.894464	0.141279	0.958027	0.087247	0.99817	0.165838	0.783308	0.164747	0.977275	-0.0454255	0.974962	-0.136836	0.506071	0.0310469	0.985982
ILMN_2879534	Extl1	exostoses (multiple)-like 1	56219	-0.639528	0.0134822	-0.887351	0.000739107	0.219095	0.999748	-1.45429	3.19951e-11	-0.0146459	0.991147	0.331653	0.906974	-0.155182	0.990969	-0.285642	0.692678	0.108696	0.987584	0.204124	0.869239	-1.15411	5.23235e-08	0.014917	0.997517
ILMN_2647820	Apoc2	apolipoprotein C-II	11813	-0.527871	0.000327438	-0.584517	0.000160761	0.0508038	0.999748	-0.39392	0.00359498	-0.154399	0.764553	-0.00875003	0.999548	-0.305208	0.598744	-0.259887	0.424695	-0.0819985	0.980664	-0.110196	0.888773	-0.250761	0.0730758	-0.0725138	0.934388
ILMN_1242542	Slc35e2	solute carrier family 35, member E2	320541	0.36596	0.046678	0.177353	0.552314	-0.133304	0.999748	-0.0446364	0.890946	-0.22559	0.674708	-0.0465356	0.986447	0.194331	0.950226	0.126166	0.840608	-0.0435095	0.988094	-0.110748	0.901332	-0.289234	0.0715253	-0.0500029	0.97385
ILMN_1244291	Gja1	gap junction protein, alpha 1	14609	-0.535914	0.00305412	-0.44978	0.0391048	0.0804388	0.999748	-0.128244	0.630833	-0.331962	0.544083	-0.17674	0.955303	0.0979417	0.99817	0.0120028	0.992101	0.0140097	0.994651	-0.0117231	0.994654	0.34287	0.0360063	0.160999	0.805624
ILMN_2782794	C4bp	complement component 4 binding protein	12269	-0.256704	0.121283	-0.169585	0.489312	-0.0590479	0.999748	-0.871411	1.4102e-11	-0.075258	0.910148	-0.052369	0.984609	-0.0853281	0.996177	-0.155289	0.734858	-0.0976942	0.977275	-0.0854757	0.918432	-0.864937	1.37062e-11	0.0110487	0.996529
ILMN_1227951	Gcnt2	glucosaminyl (N-acetyl) transferase 2, I-branching enzyme	14538	-0.542086	0.00549178	-0.206354	0.533206	0.105654	0.999748	-0.029734	0.938272	-0.0338892	0.977891	0.101299	0.977245	-0.230724	0.941678	0.0271781	0.977426	-0.0864599	0.986511	-0.00628315	0.995545	0.0622345	0.817597	0.213614	0.735143
ILMN_2742152	Gadd45a	growth arrest and DNA-damage-inducible 45 alpha	13197	-0.888459	0.00779878	-0.774133	0.0536721	0.144701	0.999748	0.0302777	0.964077	-0.099693	0.951444	-0.158607	0.980534	-0.316606	0.980254	-0.138878	0.932848	-0.222707	0.977275	-0.303031	0.842172	0.807934	0.00420802	-0.483723	0.597586
ILMN_2776603	Ccl9	chemokine (C-C motif) ligand 9	20308	0.716504	0.000352984	0.583445	0.0134612	0.203432	0.999748	0.315102	0.14923	-0.197454	0.784326	-0.380663	0.856335	0.416253	0.598744	0.62051	0.0174697	-0.122206	0.978574	0.0920553	0.94466	1.58812	3.55161e-17	0.0115078	0.997879
ILMN_2731523	Abhd16a	abhydrolase domain containing 16A	193742	-0.477511	0.000336785	-0.308797	0.0695789	-0.0927264	0.999748	-0.0745136	0.73012	-0.236306	0.564528	-0.24941	0.856335	-0.100197	0.990969	-0.225728	0.465199	-0.100789	0.977275	-0.275208	0.753188	-0.0283893	0.885749	-0.207578	0.577818
ILMN_3139875	Acot1	acyl-CoA thioesterase 1	26897	0.385638	0.529177	0.258412	0.767812	-0.0329858	0.999748	3.70418	3.74064e-19	0.103414	0.968204	0.0451909	0.997239	0.642884	0.89484	0.671861	0.520069	-0.227156	0.9822	-0.382913	0.856235	3.31039	1.20797e-16	-0.259805	0.909001
ILMN_3154691	Sirpb1a	signal-regulatory protein beta 1A	320832	-0.518747	0.026826	-0.216076	0.580305	0.0116742	0.999748	0.141486	0.679276	-0.348757	0.588195	-0.34432	0.906974	0.00835533	0.999996	-0.0354755	0.972869	-0.119089	0.981607	-0.158012	0.890077	0.337223	0.115101	-0.0748306	0.963579
ILMN_2725927	Serpina3g	serine (or cysteine) peptidase inhibitor, clade A, member 3G	20715	-0.740146	0.0311124	-0.681593	0.103152	0.129362	0.999748	0.209621	0.672172	-0.234019	0.865349	-0.245134	0.960862	-0.150323	0.99817	0.15154	0.923202	-0.159496	0.984372	-0.224251	0.895075	0.874543	0.00167499	-0.29693	0.800212
ILMN_2645662	Tmem86a	transmembrane protein 86A	67893	-1.01904	1.03984e-05	-0.844795	0.000873978	-0.0162143	0.999748	-0.0700827	0.87578	-0.352006	0.636026	-0.353225	0.906974	-0.220382	0.990969	-0.15523	0.862757	-0.177687	0.977275	-0.417103	0.787795	0.815798	5.9039e-05	-0.429231	0.506487
ILMN_2981896	Tmem218	transmembrane protein 218	66279	0.631562	0.00474069	0.319059	0.338868	0.326647	0.999748	-0.0248951	0.956942	0.218234	0.779984	0.106273	0.980534	-0.037165	0.99817	-0.107166	0.917759	0.129066	0.978574	-0.0574762	0.974501	-0.126125	0.648119	0.0946014	0.94554
ILMN_2987863	Per2	period homolog 2 (Drosophila)	18627	-1.53938	0.000443256	-0.89521	0.126831	-0.408736	0.999748	-0.522639	0.333608	-0.609674	0.658349	-0.474699	0.951094	-0.0743407	0.99817	0.0447165	0.986535	-0.207872	0.984372	0.0493611	0.988986	0.114434	0.858399	-0.129123	0.97385
ILMN_2814385	Tlcd2	TLC domain containing 2	380712	0.613371	0.00646452	0.299408	0.381783	0.211693	0.999748	-0.29307	0.246349	0.270603	0.698253	-0.0182802	0.999465	0.258467	0.941678	0.411874	0.365068	0.0807484	0.987584	0.124743	0.920613	-0.0426061	0.896085	0.0118889	0.997879
ILMN_1231553	Bdh1	3-hydroxybutyrate dehydrogenase, type 1	71911	-0.86656	1.03984e-05	-0.578849	0.0152007	-0.0250349	0.999748	-0.183604	0.507786	-0.241222	0.711579	-0.107979	0.977245	-0.238441	0.942443	-0.365314	0.404569	-0.0940821	0.985696	-0.356452	0.787795	-0.673775	9.9515e-05	-0.21635	0.758857
ILMN_3147331	Thnsl2	threonine synthase-like 2 (bacterial)	232078	0.431383	0.0287292	0.279813	0.316207	-0.0237389	0.999748	0.496457	0.00332326	0.114017	0.889193	0.160901	0.955303	0.032348	0.99817	0.0374802	0.969227	0.0515191	0.988094	0.0556786	0.969821	0.792585	5.10519e-07	0.0179821	0.996191
ILMN_2778655	Vcam1	vascular cell adhesion molecule 1	22329	-0.751709	0.0238379	-0.775728	0.0451663	0.148212	0.999748	0.369771	0.339607	-0.464819	0.636026	-0.444507	0.906974	0.280282	0.990969	0.359718	0.69738	-0.0427546	0.994651	0.0424675	0.985424	1.53112	1.44457e-08	0.0556775	0.98581
ILMN_2661722	Ccl25	chemokine (C-C motif) ligand 25	20300	0.382637	0.0499236	0.273111	0.313806	-0.0240155	0.999748	0.209753	0.3455	0.135917	0.856741	-0.0306896	0.992539	0.0300346	0.99817	0.0181278	0.986866	-0.0764569	0.987584	0.106958	0.91559	-0.430419	0.00665341	0.0997634	0.921476
ILMN_2685125	Derl2	Der1-like domain family, member 2	116891	-0.3448	0.0341336	-0.357446	0.0600954	0.144675	0.999748	-0.356516	0.0126146	-0.0616599	0.93197	-0.024781	0.992539	-0.0159674	0.99817	-0.161671	0.736906	-0.00978332	0.994651	-0.0103043	0.994339	-0.502841	9.99941e-05	0.0512133	0.963702
ILMN_2483304	Lyve1	lymphatic vessel endothelial hyaluronan receptor 1	114332	-0.744537	0.105875	-0.695406	0.234978	0.510193	0.999748	0.995439	0.00925911	-0.239554	0.89193	-0.365803	0.955303	0.301486	0.990969	0.246105	0.876772	-0.0989001	0.989953	0.205756	0.936994	1.42641	4.10168e-05	0.054195	0.991563
ILMN_2987862	Per2	period homolog 2 (Drosophila)	18627	-1.61943	0.000443774	-0.881237	0.163946	-0.394791	0.999748	-0.510745	0.385529	-0.788958	0.578814	-0.513523	0.949385	-0.0381133	0.99817	0.110669	0.963813	-0.204753	0.987584	0.0887957	0.981491	0.152708	0.816629	-0.225867	0.934388
ILMN_2661971	Gm2a	GM2 ganglioside activator protein	14667	0.383258	0.0247281	0.394316	0.0471772	0.0828275	0.999748	-0.43768	0.00281558	0.118692	0.864205	0.0619654	0.984609	-0.0902305	0.99817	0.0953689	0.880297	-0.0314539	0.994052	0.0454134	0.96992	0.442001	0.00148335	0.0609136	0.957067
ILMN_2718431	Itih4	inter alpha-trypsin inhibitor, heavy chain 4	16427	-0.244488	0.295221	-0.172624	0.609933	-0.16027	0.999748	-1.23773	1.56994e-13	-0.100977	0.905377	-0.0820743	0.980534	-0.0244459	0.99817	0.0159917	0.989527	0.0377142	0.994052	0.0285388	0.984408	-0.775298	1.02192e-06	0.178648	0.790779
ILMN_1217849	Laptm5	lysosomal-associated protein transmembrane 5	16792	-0.737662	0.00229473	-0.47843	0.135243	-0.166267	0.999748	0.240276	0.44236	-0.402679	0.578814	-0.522343	0.856335	0.120321	0.99817	0.0679721	0.959387	-0.185924	0.977275	-0.188423	0.875899	0.955014	2.34169e-06	-0.241518	0.772841
ILMN_2631093	Cd81	CD81 antigen	12520	-0.355022	0.00629016	-0.276509	0.0897984	-0.000104035	0.999924	-0.0194221	0.93922	-0.0578803	0.925495	-0.123605	0.955303	-0.00102126	0.999996	-0.0967058	0.835847	-0.112607	0.977275	-0.105453	0.867891	0.0494507	0.775124	-0.110782	0.812757
ILMN_2698004	Gck	glucokinase	103988	-0.938275	0.000319795	-0.698378	0.0281254	-0.0921434	0.999748	-0.388703	0.178956	-0.229027	0.823691	-0.00439195	0.999548	-0.213085	0.990969	-0.287526	0.72055	-0.0677462	0.988094	0.190954	0.890077	-0.623438	0.00705125	-0.0491036	0.985453
ILMN_1259215	Serpina10	serine (or cysteine) peptidase inhibitor, clade A (alpha-1 antiproteinase, antitrypsin), member 10	217847	-0.175907	0.534633	-0.0611904	0.90217	-0.0196527	0.999748	-0.524778	0.00399937	-0.20347	0.773391	-0.0336817	0.992539	-0.14631	0.990969	-0.0296434	0.9756	0.0116326	0.994651	0.115131	0.919523	-0.48317	0.00571912	0.0734592	0.957535
ILMN_2595732	NA	NA	NA	1.38794	0.0010744	0.791419	0.172967	-0.164629	0.999748	-0.576255	0.236008	0.544903	0.691248	0.492328	0.937458	-0.076957	0.99817	0.106509	0.963596	0.193195	0.986313	0.202744	0.943001	-1.57525	1.17967e-05	0.399085	0.795833
ILMN_1248537	Dusp6	dual specificity phosphatase 6	67603	-0.782121	0.0386875	-0.773058	0.0878976	-0.0281007	0.999748	-0.0400412	0.956942	-0.0842245	0.968204	-0.183178	0.978135	-0.179894	0.99817	0.0303485	0.989527	0.0167822	0.994651	0.0870091	0.977592	0.236103	0.581087	0.227749	0.888204
ILMN_2678373	Myst4	MYST histone acetyltransferase monocytic leukemia 4	54169	0.150969	0.491898	-0.0206832	0.966772	-0.172645	0.999748	-0.221655	0.213664	-0.0989262	0.887377	-0.134651	0.955303	-0.103291	0.990969	-0.0676792	0.932848	-0.038917	0.988846	-0.0770561	0.942205	-0.428742	0.0016512	-0.120699	0.851797
ILMN_2696272	Tmem185b	transmembrane protein 185B	226351	-0.323543	0.00624603	-0.177434	0.301622	-0.0387093	0.999748	-0.323416	0.00183299	-0.164776	0.657333	-0.111154	0.955303	-0.15358	0.908351	-0.0823626	0.84442	-0.103632	0.977275	-0.123208	0.815321	-0.0170446	0.921656	-0.101401	0.812757
ILMN_2831669	Gm4952	predicted gene 4952	240549	0.429498	0.1653	0.373082	0.366057	-0.0613652	0.999748	1.23601	8.44407e-08	0.261711	0.782311	0.255656	0.955303	0.281272	0.96825	0.194819	0.84162	-0.0849874	0.987584	-0.259555	0.829691	-0.010387	0.981283	-0.081764	0.970924
ILMN_1221048	Psat1	phosphoserine aminotransferase 1	107272	-0.680632	0.00518581	-0.477933	0.134697	0.211044	0.999748	0.421484	0.0846322	0.0364834	0.981056	0.0209366	0.998321	-0.000979854	0.999996	-0.107457	0.928329	-0.150529	0.977275	0.259342	0.809306	0.612205	0.00306807	0.0465943	0.984176
ILMN_2493175	Tst	thiosulfate sulfurtransferase, mitochondrial	22117	0.420418	0.0011124	0.157776	0.457453	0.0607653	0.999748	0.0844044	0.670801	0.110102	0.830964	0.209574	0.906974	0.071943	0.99817	0.192244	0.551526	0.209558	0.977275	0.201451	0.787795	0.0749888	0.643344	0.113693	0.812757
ILMN_2770260	Il17rb	interleukin 17 receptor B	50905	0.199168	0.431371	0.189801	0.565411	0.0140564	0.999748	0.493453	0.00413272	-0.271145	0.656679	-0.364477	0.856335	-0.0872302	0.99817	0.0883464	0.923252	-0.224397	0.977275	-0.203378	0.813679	0.275624	0.134721	-0.269765	0.628556
ILMN_2960407	Mthfd1	methylenetetrahydrofolate dehydrogenase (NADP+ dependent), methenyltetrahydrofolate cyclohydrolase, formyltetrahydrofolate synthase	108156	0.337759	0.00894704	0.338943	0.0231107	-0.00936539	0.999748	-0.180098	0.193881	0.0813654	0.884078	0.0884462	0.961627	0.0564254	0.99817	0.193931	0.518949	0.0844141	0.977275	0.226836	0.787795	-0.308635	0.00465715	0.0477167	0.956415
ILMN_2691060	Cyp2c37	cytochrome P450, family 2. subfamily c, polypeptide 37	13096	0.568219	0.00352387	0.450974	0.0596066	-0.0506247	0.999748	-1.82983	5.76485e-22	0.108089	0.898874	0.138058	0.960862	-0.0113334	0.998856	-0.0165147	0.989527	0.0211312	0.994651	0.192312	0.824564	-0.539105	0.00106537	0.264599	0.648608
ILMN_2725781	Abcg5	ATP-binding cassette, sub-family G (WHITE), member 5	27409	-1.00652	5.14943e-05	-0.464081	0.188112	0.407179	0.999748	-0.0724723	0.880629	-0.105064	0.930391	-0.329793	0.925281	0.213642	0.990969	0.0895454	0.947557	-0.437001	0.977275	-0.315136	0.808004	1.49549	2.34429e-11	-0.440787	0.523026
ILMN_1229979	Grin3b	glutamate receptor, ionotropic, NMDA3B	170483	-0.543336	0.0326606	-0.239112	0.56789	-0.0369698	0.999748	-0.578481	0.00925911	-0.143544	0.889627	0.112669	0.980534	-0.431849	0.786926	-0.184896	0.831867	0.153678	0.977275	-0.0504488	0.979645	-0.469673	0.0305691	-0.120694	0.929632
ILMN_2707510	Arntl	aryl hydrocarbon receptor nuclear translocator-like	11865	1.86779	0.000740915	1.02698	0.179482	0.433488	0.999748	-0.174438	0.866065	0.887682	0.588195	0.470295	0.955303	0.113451	0.99817	0.0371373	0.992171	0.4331	0.977275	0.243006	0.947649	-0.445404	0.488072	0.788266	0.634569
ILMN_2842999	D16H22S680E	DNA segment, Chr 16, human D22S680E, expressed	27883	-0.35925	0.00217624	-0.333237	0.0134612	-0.165921	0.999748	-0.303061	0.00415716	-0.190855	0.578814	-0.0729797	0.967165	-0.255789	0.562046	-0.206777	0.406394	-0.046139	0.987584	-0.0763257	0.899268	-0.364523	0.000217122	-0.130856	0.728892
ILMN_2797276	Itih4	inter alpha-trypsin inhibitor, heavy chain 4	16427	-0.0616705	0.871216	-0.137013	0.731361	0.10981	0.999748	-1.08039	7.07146e-10	0.0895171	0.926042	0.177225	0.955303	0.0493664	0.99817	0.0557574	0.960744	0.265398	0.977275	0.155303	0.879288	-0.66383	9.63785e-05	0.290738	0.621173
ILMN_1377918	NA	NA	NA	0.59369	0.041187	0.202643	0.698116	-0.335138	0.999748	0.257461	0.475844	0.219629	0.839623	0.372122	0.906974	0.444564	0.859922	0.122497	0.927307	-0.0132232	0.994651	0.125508	0.94466	0.22623	0.461565	0.000332725	0.999921
ILMN_1218226	Slc45a3	solute carrier family 45, member 3	212980	0.92608	0.000167441	0.383426	0.307747	0.27006	0.999748	0.206101	0.56152	0.63177	0.4234	0.389896	0.906974	0.125913	0.99817	0.134295	0.901787	0.258072	0.977275	0.392144	0.787795	0.135789	0.67295	0.515961	0.412154
ILMN_1249568	Ctnnbl1	catenin, beta like 1	66642	0.379301	0.021242	0.337007	0.0947944	-0.0563922	0.999748	0.145292	0.491406	0.179249	0.725083	0.146992	0.955303	-0.137575	0.990969	-0.138719	0.79189	0.151595	0.977275	0.126602	0.871902	-0.0320178	0.89009	0.147062	0.795921
ILMN_1259322	Pdk4	pyruvate dehydrogenase kinase, isoenzyme 4	27273	1.13692	0.0507108	0.344319	0.749043	0.158316	0.999748	3.1539	2.97464e-11	0.481076	0.816577	-0.0509331	0.997986	0.538607	0.973808	0.240944	0.92982	-0.137794	0.988094	-0.0586591	0.988986	2.27245	6.56611e-07	0.301583	0.919821
ILMN_2795106	Cyp1a2	cytochrome P450, family 1, subfamily a, polypeptide 2	13077	1.17357	0.000169012	1.07221	0.00169079	-0.129526	0.999748	-0.948818	0.000837216	0.173049	0.904091	0.386646	0.936959	-0.208094	0.990969	0.266407	0.816095	0.102131	0.987584	0.408089	0.797458	0.0347193	0.943772	0.273078	0.819272
ILMN_2699933	Qdpr	quinoid dihydropteridine reductase	110391	0.468757	0.0109668	0.235246	0.401894	0.0990478	0.999748	0.0456771	0.893112	0.179559	0.773406	0.051686	0.986225	0.339708	0.737311	0.322221	0.398949	0.263748	0.977275	0.119044	0.898012	0.342698	0.0351319	0.208861	0.708257
ILMN_3006643	Abi2	abl-interactor 2	329165	-0.617558	0.000740915	-0.16564	0.624747	-0.10866	0.999748	-0.0305317	0.934323	-0.211088	0.724297	-0.115592	0.967165	-0.0389926	0.99817	0.0541183	0.958176	-0.111311	0.978574	-0.186024	0.824564	0.358084	0.033453	-0.150059	0.827988
ILMN_2638349	Papss2	3'-phosphoadenosine 5'-phosphosulfate synthase 2	23972	0.639627	0.0112943	0.453738	0.17199	0.00917593	0.999748	0.0699941	0.878633	0.0741839	0.952674	-0.186126	0.960862	0.257537	0.96825	0.286168	0.684417	0.00479176	0.997203	0.162145	0.898021	0.662329	0.00156465	0.036604	0.989055
ILMN_1244836	Tmem41a	transmembrane protein 41a	66664	-0.368296	0.0312037	-0.231065	0.346243	0.149556	0.999748	-0.327332	0.0372309	-0.189831	0.71218	-0.176629	0.949971	-0.122461	0.990969	-0.244083	0.535667	-0.164732	0.977275	-0.0461802	0.96992	-0.181557	0.282871	0.0503992	0.967686
ILMN_1256633	NA	NA	NA	0.944882	1.23786e-05	0.642366	0.0140196	0.289975	0.999748	-0.176764	0.585944	0.344341	0.605298	0.212175	0.955303	0.0421357	0.99817	0.246555	0.717722	0.155866	0.977275	0.16848	0.88469	0.206026	0.40955	0.257651	0.721418
ILMN_2635229	Thbs2	thrombospondin 2	21826	-0.799472	0.00129563	-0.610304	0.0451663	-0.179848	0.999748	-0.317282	0.278193	-0.423349	0.577833	-0.266524	0.951094	-0.359291	0.89484	-0.620642	0.113579	-0.373373	0.977275	-0.414055	0.787795	0.0729071	0.839423	-0.307811	0.684109
ILMN_2708477	Spink3	serine peptidase inhibitor, Kazal type 3	20730	-0.523116	0.284944	-0.490618	0.447688	0.596571	0.999748	-0.252009	0.679308	-0.262822	0.88044	-0.0642879	0.992539	0.251458	0.990969	0.606194	0.529421	0.0393796	0.994651	0.209401	0.929575	1.69065	4.40617e-07	-0.177164	0.938661
ILMN_2910627	Acot10	acyl-CoA thioesterase 10	64833	-0.598633	0.00173519	-0.398643	0.105556	0.100295	0.999748	0.459244	0.00947229	-0.206615	0.74573	-0.259202	0.906974	-0.0968862	0.99817	-0.0926609	0.917759	-0.201449	0.977275	-0.166299	0.858394	0.723249	6.68251e-06	-0.144453	0.851797
ILMN_2776056	Rassf3	Ras association (RalGDS/AF-6) domain family member 3	192678	-0.645073	0.00624603	-0.496321	0.0931367	-0.0145997	0.999748	0.029108	0.950769	0.0593406	0.963072	-0.0829551	0.984609	0.12367	0.99817	-0.137157	0.877973	0.0362522	0.994651	-0.088945	0.955984	-0.203353	0.429061	-0.0462067	0.983641
ILMN_2717696	Ahctf1	AT hook containing transcription factor 1	226747	0.616206	0.00425198	0.407756	0.157108	0.0609777	0.999748	-0.12788	0.698469	0.288055	0.660113	0.224302	0.951094	-0.00139012	0.999996	0.0524814	0.963596	0.200889	0.977275	0.0944452	0.945573	-0.258733	0.234159	0.433586	0.414896
ILMN_2599392	4732471D19Rik	RIKEN cDNA 4732471D19 gene	319719	0.367512	0.0559556	0.464754	0.0303406	-0.0019445	0.999748	-0.158369	0.511111	-0.155771	0.821417	-0.0744899	0.980534	-0.133177	0.990969	0.00944153	0.993921	-0.0865251	0.984372	0.00026261	0.999499	0.0907821	0.692026	0.159356	0.806582
ILMN_1232621	Ank	progressive ankylosis	11732	-0.393129	0.0120797	0.02004	0.965904	-0.0747902	0.999748	-0.62905	1.37288e-06	0.0282677	0.975201	0.011114	0.999548	0.266362	0.805486	0.155136	0.750671	0.0438345	0.987584	0.0668885	0.946075	-0.368344	0.00516933	0.0119032	0.996529
ILMN_2771237	Lbp	lipopolysaccharide binding protein	16803	0.353371	0.346582	0.124307	0.850776	0.293331	0.999748	0.70066	0.0101787	0.382397	0.682543	0.197586	0.966499	0.164038	0.99817	0.179082	0.871384	0.28835	0.977275	0.427046	0.787795	0.402294	0.165671	0.663791	0.3292
ILMN_2758190	Plcxd1	phosphatidylinositol-specific phospholipase C, X domain containing 1	403178	-0.559309	0.0287183	-0.381084	0.282305	0.0247522	0.999748	0.0129515	0.979616	0.147268	0.889193	-0.0030583	0.999548	0.245713	0.971408	-0.0646611	0.961803	0.0703378	0.987584	-0.235011	0.828928	0.439263	0.0488444	0.310574	0.670465
ILMN_2664224	Ephx1	epoxide hydrolase 1, microsomal	13849	0.232649	0.472845	0.471395	0.136105	-0.12155	0.999748	0.733194	0.000445551	0.0280165	0.988283	0.0609842	0.988996	-0.37853	0.859922	-0.656729	0.0460042	-0.253558	0.977275	-0.103138	0.947102	0.448028	0.0386424	-0.13473	0.91457
ILMN_2999627	Gjb2	gap junction protein, beta 2	14619	-0.301836	0.0267272	-0.165152	0.424327	0.0425949	0.999748	-0.0208879	0.935465	-0.123545	0.789365	-0.0127716	0.997657	-0.164709	0.92332	-0.190872	0.551526	-0.0450082	0.987584	0.0496529	0.955984	-0.102733	0.488865	0.0236775	0.985453
ILMN_3099242	Chka	choline kinase alpha	12660	1.1143	0.00662826	0.412677	0.555727	0.0982534	0.999748	-0.0960865	0.903028	0.586375	0.638347	0.273231	0.965625	0.178337	0.99817	0.226243	0.89036	0.466249	0.977275	0.122359	0.969195	0.107824	0.852655	0.60994	0.588991
ILMN_1242176	Fam76a	family with sequence similarity 76, member A	230789	-0.865197	0.000149542	-0.476678	0.121134	0.0589221	0.999748	-0.441239	0.0581227	-0.480271	0.485917	-0.261444	0.94671	-0.338885	0.89484	-0.400762	0.439884	-0.252269	0.977275	-0.400818	0.787795	-0.273072	0.259914	-0.360689	0.577559
ILMN_2627022	Itih4	inter alpha-trypsin inhibitor, heavy chain 4	16427	0.17154	0.651645	0.0176799	0.984386	0.104226	0.999748	-1.11568	1.54095e-07	0.28439	0.723315	0.234602	0.955303	0.311537	0.932874	0.325921	0.629069	0.301883	0.977275	0.491441	0.766084	-0.471902	0.0359822	0.672981	0.161394
ILMN_2992709	Trem2	triggering receptor expressed on myeloid cells 2	83433	-1.21584	0.0011124	-0.97655	0.0312436	-0.440755	0.999748	0.22349	0.703221	-0.589831	0.588195	-0.668593	0.870044	-0.222584	0.993465	-0.375488	0.760036	-0.41712	0.977275	-0.365687	0.828409	0.929991	0.00435316	-0.389437	0.76529
ILMN_1229957	Il11ra1	interleukin 11 receptor, alpha chain 1	16157	0.293711	0.100154	0.256978	0.268447	-0.112735	0.999748	-0.0113619	0.973294	0.204794	0.691248	-0.00105252	0.999548	0.294276	0.786926	0.343762	0.244405	0.106411	0.977275	0.1483	0.842357	0.760719	2.37918e-08	-0.0141896	0.996397
ILMN_1227675	Slc4a1	solute carrier family 4 (anion exchanger), member 1	20533	-0.0962514	0.920425	0.157372	0.890114	0.234579	0.999748	0.194201	0.814637	0.123206	0.962983	0.553516	0.937458	0.236153	0.99817	0.95895	0.290626	0.565178	0.977275	0.425047	0.852145	0.870961	0.044721	0.0980854	0.983381
ILMN_2630047	Car3	carbonic anhydrase 3	12350	0.192908	0.590318	0.147268	0.763986	-0.120299	0.999748	-1.13181	7.0017e-08	-0.020119	0.990717	-0.101315	0.980534	0.0515597	0.99817	-0.0123634	0.993921	-0.212316	0.977275	-0.100396	0.950697	-1.54501	6.52627e-13	-0.279478	0.718655
ILMN_2615709	Spc24	SPC24, NDC80 kinetochore complex component, homolog (S. cerevisiae)	67629	-0.0781808	0.866659	-0.282003	0.500985	-0.068445	0.999748	-0.478249	0.050831	-0.227212	0.804445	-0.0801753	0.986225	-0.364744	0.89484	-0.526985	0.24664	-0.12537	0.982607	-0.242004	0.828409	-0.462786	0.0416664	-0.173075	0.873554
ILMN_2712557	H47	histocompatibility 47	109815	0.520751	0.0136225	0.30576	0.315802	0.0945572	0.999748	-0.110135	0.737763	0.205366	0.773391	0.302862	0.906974	0.0692972	0.99817	0.22795	0.702306	0.158797	0.977275	0.130384	0.905111	-0.0175477	0.956435	0.319289	0.563958
ILMN_3100276	Aldh1l1	aldehyde dehydrogenase 1 family, member L1	107747	0.732396	3.21207e-05	0.529134	0.0121733	0.0828362	0.999748	-0.353137	0.0496153	0.258609	0.657333	0.120167	0.967165	0.0954189	0.99817	0.229529	0.643394	0.201439	0.977275	0.285758	0.787795	-0.265643	0.134635	0.275445	0.593532
ILMN_2860915	Keg1	kidney expressed gene 1	64697	0.451754	0.104862	0.566369	0.0718686	-0.0474298	0.999748	0.254229	0.431514	0.219025	0.820828	0.208469	0.955303	-0.22109	0.990969	0.0170423	0.991797	0.151692	0.978197	0.0532371	0.979645	-0.509109	0.0232211	-0.000891847	0.999921
ILMN_1214838	Hsd3b2	hydroxy-delta-5-steroid dehydrogenase, 3 beta- and steroid delta-isomerase 2	15493	0.611957	0.00734042	0.412846	0.173111	-0.337163	0.999748	-0.825637	1.83855e-05	0.299802	0.662449	0.273749	0.929303	-0.220408	0.974462	-0.0272784	0.981978	0.220682	0.977275	0.29329	0.795533	-0.53958	0.00538466	-0.107826	0.934388
ILMN_2742867	Mtap	methylthioadenosine phosphorylase	66902	0.320364	0.0286433	0.294001	0.0992211	-0.0805564	0.999748	0.452084	0.000193192	0.0694082	0.913725	0.0881707	0.967165	0.100718	0.990969	0.100915	0.840608	-0.0131311	0.994651	0.104314	0.883261	0.0852103	0.619215	0.0884209	0.888781
ILMN_2729103	Adamts2	a disintegrin-like and metallopeptidase (reprolysin type) with thrombospondin type 1 motif, 2	216725	-1.06033	0.000123003	-0.59229	0.107666	-0.33483	0.999748	-0.303245	0.400669	-0.598599	0.464925	-0.480462	0.898665	-0.339835	0.941678	-0.447925	0.502331	-0.47641	0.977275	-0.437025	0.787795	-0.282736	0.357478	-0.571845	0.447277
ILMN_2918317	Adck5	aarF domain containing kinase 5	268822	0.85306	0.00124456	0.98855	0.000372545	-0.0332171	0.999748	0.577568	0.0225408	0.443252	0.578814	0.396755	0.906974	1.12324e-05	0.999996	0.13184	0.914375	0.266932	0.977275	0.0195834	0.9943	-0.287431	0.305713	0.0928247	0.961904
ILMN_1259503	Ces2a	carboxylesterase 2A	102022	0.708095	0.00582681	0.463983	0.176961	-0.0647035	0.999748	-0.149268	0.703661	0.0140662	0.991147	0.0540931	0.990458	-0.286283	0.949461	-0.209413	0.816095	-0.0868629	0.987584	-0.14031	0.922497	0.60995	0.00535599	0.164881	0.885678
ILMN_3054840	Fam82a1	family with sequence similarity 82, member A1	381110	0.260889	0.24786	0.124248	0.73684	-0.00648377	0.999748	-0.621537	0.000133203	0.0963072	0.909274	0.133971	0.960862	0.0290777	0.99817	-0.128589	0.847937	0.132028	0.977275	0.0428359	0.979645	0.0461754	0.862744	0.141653	0.851797
ILMN_1218934	Rdm1	RAD52 motif 1	66599	0.246927	0.192324	0.211451	0.408214	-0.0528066	0.999748	-0.529833	0.000183355	-0.00712337	0.993075	-0.108644	0.966499	-0.176634	0.960538	-0.190546	0.682455	-0.0401675	0.988846	0.0222741	0.985424	-0.153528	0.386789	0.0125824	0.996529
ILMN_1230019	Uba7	ubiquitin-like modifier activating enzyme 7	74153	-0.669403	0.00303076	-0.331536	0.32224	-0.281731	0.999748	-0.216153	0.464153	-0.476332	0.464925	-0.42444	0.856335	-0.215832	0.980254	-0.164851	0.840608	-0.237785	0.977275	-0.301177	0.793867	0.0609401	0.849998	-0.474568	0.330099
ILMN_3138685	Gsta3	glutathione S-transferase, alpha 3	14859	0.304484	0.289044	0.0453184	0.945106	0.0750004	0.999748	-0.44907	0.0495748	-0.0749391	0.950086	0.0710869	0.986225	-0.313359	0.90345	-0.205653	0.78802	-0.0270628	0.994651	-0.0390015	0.982808	-0.584109	0.00359054	0.010842	0.997879
ILMN_2665948	Pkp2	plakophilin 2	67451	0.169242	0.367202	0.0417814	0.908784	-0.00829322	0.999748	0.380945	0.00387936	0.16637	0.724125	-0.0752814	0.978135	0.0544702	0.99817	0.00793539	0.993812	-0.143465	0.977275	-0.208969	0.787795	0.198395	0.167892	-0.0476406	0.964486
ILMN_2930897	Igfbp2	insulin-like growth factor binding protein 2	16008	0.990713	0.0327019	0.839926	0.156747	-0.12911	0.999748	0.942127	0.0240326	0.189648	0.927244	0.211531	0.980534	0.195064	0.99817	0.367817	0.8113	0.316281	0.977275	-0.12923	0.969821	1.50493	4.43104e-05	0.0348917	0.996529
ILMN_1214036	Heatr1	HEAT repeat containing 1	217995	-0.189355	0.408709	-0.00867293	0.989718	-0.065763	0.999748	-0.69599	2.77365e-06	-0.087237	0.912466	-0.0194961	0.996187	0.0016839	0.999996	0.157856	0.786888	0.0974629	0.97996	0.0348769	0.979669	-0.899723	1.29034e-09	0.0564247	0.964658
ILMN_2749958	NA	NA	NA	-0.646038	0.00173519	-0.375591	0.182468	-0.0564538	0.999748	0.185041	0.50587	-0.311459	0.611838	-0.219556	0.951094	0.0245076	0.99817	0.0788949	0.941599	-0.153171	0.977275	-0.147583	0.890077	0.780934	6.72775e-06	-0.25053	0.687015
ILMN_2915833	NA	NA	NA	-0.168111	0.343868	-0.299147	0.0929596	0.119128	0.999748	-0.379374	0.00242358	0.0776984	0.898874	0.125178	0.955303	0.0545373	0.99817	0.0740092	0.901339	0.0740283	0.981607	0.155575	0.809306	-0.449944	0.000128626	0.0630049	0.936806
ILMN_2744492	Nhsl1	NHS-like 1	215819	0.519673	0.0133728	0.384512	0.160795	0.0531686	0.999748	0.0960607	0.77818	0.238106	0.714113	0.088126	0.980534	-0.127491	0.990969	0.108595	0.901288	0.149485	0.977275	0.130717	0.902649	-0.0246754	0.936296	0.262121	0.66907
ILMN_1247811	Ass1	argininosuccinate synthetase 1	11898	0.38137	0.0383573	0.184954	0.534257	0.0375572	0.999748	-0.471789	0.00235207	0.127259	0.861501	0.107949	0.967165	0.00115316	0.999996	0.131463	0.835746	0.194719	0.977275	0.113865	0.898021	-0.709766	1.05826e-06	0.147176	0.819
ILMN_2702540	Chka	choline kinase alpha	12660	0.819002	0.0167035	0.103525	0.898666	0.311763	0.999748	0.0605483	0.926722	0.294716	0.814567	0.104961	0.986225	0.0634797	0.99817	-0.207547	0.86624	0.474942	0.977275	-0.0844974	0.974962	-0.0838025	0.859581	0.431064	0.665825
ILMN_2925947	Abat	4-aminobutyrate aminotransferase	268860	0.416413	0.0287183	0.364381	0.125387	-0.000878887	0.999801	0.0932297	0.751995	-0.00118258	0.99892	0.0860092	0.980534	0.298028	0.859922	0.504759	0.0404646	0.103295	0.978574	0.0978067	0.926835	-0.1164	0.596475	0.0324477	0.985453
ILMN_1217629	Itgae	integrin alpha E, epithelial-associated	16407	0.552626	0.0180787	0.263514	0.480263	0.286206	0.999748	-0.246065	0.38243	0.407322	0.548097	0.00137207	0.999548	-0.0438511	0.99817	0.0429699	0.969262	0.277798	0.977275	0.112358	0.936015	-0.0536536	0.868026	0.377813	0.523026
ILMN_2954824	Ppp1r1b	protein phosphatase 1, regulatory (inhibitor) subunit 1B	19049	0.607935	0.0188788	0.598106	0.0500419	-0.182101	0.999748	-0.801332	0.0002388	0.0235099	0.989525	-0.0847303	0.984766	-0.0859558	0.99817	-0.251943	0.759292	-0.0145387	0.994651	0.0342459	0.985424	0.00216426	0.996139	0.269592	0.751101
ILMN_2592010	Fam195a	family with sequence similarity 195, member A	68241	0.424624	0.0176343	0.30105	0.207619	-0.131097	0.999748	0.962889	1.36171e-10	0.208611	0.701492	0.180221	0.951094	0.493116	0.0974885	0.423822	0.117619	0.0796112	0.984501	0.176534	0.818332	0.467997	0.00147851	-0.014258	0.996529
ILMN_2983516	Slc11a1	solute carrier family 11 (proton-coupled divalent metal ion transporters), member 1	18173	-0.418644	0.0625538	-0.472032	0.0699788	0.0353069	0.999748	0.309312	0.16944	-0.0542178	0.962802	-0.29404	0.906974	0.063418	0.99817	0.127308	0.869877	0.107097	0.9822	0.0326791	0.983074	0.80276	4.17737e-06	-0.0581202	0.974637
ILMN_2790373	Snn	stannin	20621	-0.471312	0.0287183	-0.224175	0.520166	0.299395	0.999748	0.384312	0.0582837	-0.0957098	0.922884	-0.168153	0.955303	0.121385	0.993465	0.284821	0.592975	-0.0914267	0.986899	-0.112994	0.924043	1.10077	3.64687e-10	-0.0937156	0.935921
ILMN_2668696	Il13ra1	interleukin 13 receptor, alpha 1	16164	-0.0129593	0.980643	0.183525	0.685417	-0.220712	0.999748	-0.474871	0.0396276	0.10793	0.925495	-0.00825778	0.999548	0.205814	0.990969	0.376388	0.497688	0.14567	0.978081	0.390599	0.787795	0.694016	0.000555193	0.426684	0.495428
ILMN_3160881	Vrk3	vaccinia related kinase 3	101568	-0.303393	0.0245757	-0.110349	0.642785	-0.111569	0.999748	-0.102877	0.57201	-0.129445	0.773391	-0.0798414	0.967165	-0.0197113	0.99817	-0.0215888	0.97136	-0.043946	0.987584	-0.10327	0.871378	-0.0937137	0.535206	-0.145508	0.724253
ILMN_1238081	Sigmar1	sigma non-opioid intracellular receptor 1	18391	0.793523	0.00637759	0.509295	0.192666	0.30544	0.999748	0.726717	0.00513948	0.432685	0.607558	0.246788	0.955303	0.602297	0.592877	0.489911	0.435319	0.241503	0.977275	0.230492	0.869239	1.42222	4.9558e-09	0.240997	0.819272
ILMN_2870864	Pamr1	peptidase domain containing associated with muscle regeneration 1	210622	-0.674926	0.0014361	-0.396086	0.169568	-0.144496	0.999748	-0.193026	0.499443	-0.337408	0.588195	-0.223216	0.951094	-0.223217	0.96825	-0.255605	0.670249	-0.191852	0.977275	-0.302747	0.793867	0.0709192	0.812198	-0.269283	0.673502
ILMN_2724545	Sbk1	SH3-binding kinase 1	104175	-1.21683	0.00173519	-0.654978	0.234686	-0.261993	0.999748	-0.217471	0.725126	-0.620408	0.588195	-0.18102	0.980534	0.0652226	0.99817	0.199459	0.907518	-0.37026	0.977275	-0.320895	0.867891	0.26324	0.572327	-0.154076	0.953569
ILMN_2739847	Cyp1a2	cytochrome P450, family 1, subfamily a, polypeptide 2	13077	1.37555	2.63747e-05	1.3088	0.000190105	-0.116637	0.999748	-0.938062	0.00210499	0.311139	0.804394	0.490118	0.906974	0.0393929	0.99817	0.379117	0.702581	0.144073	0.987584	0.523584	0.787795	0.149598	0.741327	0.366709	0.752663
ILMN_2730005	Rpl29	ribosomal protein L29	19944	0.300741	0.0126296	0.228654	0.144094	0.0702214	0.999748	0.335713	0.00124325	0.057772	0.917312	0.0674999	0.977042	0.144742	0.941678	0.116791	0.760036	-0.0282165	0.988847	0.0646001	0.924043	0.458565	3.07984e-06	-0.00446837	0.998291
ILMN_2478874	Wbscr22	Williams Beuren syndrome chromosome region 22	66138	0.343286	0.0339819	0.222941	0.331465	-0.0363305	0.999748	-0.0585227	0.829242	0.0922234	0.889193	0.0919983	0.967696	-0.0228985	0.99817	0.115234	0.837413	0.0242239	0.994651	0.0479852	0.965891	-0.131179	0.442695	0.00363227	0.999391
ILMN_1256080	Tulp2	tubby-like protein 2	56734	0.492647	0.130327	0.174347	0.762202	0.115898	0.999748	0.0133404	0.983182	-0.094183	0.948165	-0.166601	0.976469	-0.288524	0.972332	0.222013	0.830893	-0.078333	0.988094	-0.150632	0.931308	1.49728	1.17387e-09	-0.113025	0.954548
ILMN_2747456	Ivns1abp	influenza virus NS1A binding protein	117198	-0.471483	0.0386875	-0.432092	0.12454	0.0732558	0.999748	-0.338757	0.134368	-0.247327	0.722158	-0.170609	0.958027	-0.0944731	0.99817	-0.219589	0.750491	-0.245353	0.977275	0.0903639	0.949122	-0.12468	0.638278	-0.0706628	0.963817
ILMN_2735865	Rnd2	Rho family GTPase 2	11858	0.446191	0.183174	0.169816	0.768604	0.0755396	0.999748	-0.47097	0.118759	-0.119997	0.928666	-0.0721876	0.988996	0.219485	0.990969	-0.012178	0.994481	-0.346622	0.977275	0.0692562	0.977592	0.84551	0.000551422	0.163132	0.915415
ILMN_2710698	Fgf21	fibroblast growth factor 21	56636	-2.05671	3.78145e-05	-2.25434	1.13874e-05	0.682671	0.999748	-0.242926	0.78022	0.17716	0.945953	0.361369	0.96262	-0.75459	0.89484	-1.5101	0.0258721	-0.351598	0.977275	-0.617144	0.809306	-0.763853	0.126935	-0.149232	0.974096
ILMN_2952098	Snhg11	small nucleolar RNA host gene 11	319317	0.761923	0.00352758	0.739077	0.0135576	0.236369	0.999748	0.446084	0.0940333	0.199624	0.852398	0.0231239	0.998182	0.24697	0.981583	0.239224	0.786339	0.189834	0.977275	-0.0288405	0.988986	1.71074	1.0733e-13	0.0462801	0.985453
ILMN_3091288	Tpd52	tumor protein D52	21985	-0.388424	0.0177647	-0.301348	0.157758	-0.0711713	0.999748	0.178489	0.358952	-0.256624	0.578814	-0.175859	0.947031	-0.0459322	0.99817	-0.107421	0.850627	-0.183196	0.977275	-0.0488925	0.967568	0.757056	1.6436e-08	-0.0142279	0.996397
ILMN_3092653	Palld	palladin, cytoskeletal associated protein	72333	0.700275	0.0235845	0.121129	0.856003	-0.0368389	0.999748	0.18641	0.682349	0.276473	0.798538	0.273362	0.955303	0.14371	0.99817	0.183813	0.867784	0.162693	0.980448	0.342887	0.809306	0.0952465	0.819227	0.408054	0.645629
ILMN_2860281	NA	NA	NA	0.477015	0.0322426	-0.0489079	0.933858	-0.0155701	0.999748	0.0176314	0.968076	0.00470914	0.996339	0.150543	0.960862	-0.0325661	0.99817	0.0530393	0.962665	0.133605	0.977275	-0.0738443	0.9596	0.0391842	0.899965	0.101129	0.934786
ILMN_2879329	Nat1	N-acetyl transferase 1	17960	0.354277	0.0751149	0.0910391	0.814179	-0.142733	0.999748	-0.0262785	0.943329	0.0724359	0.9326	0.00106892	0.999548	-0.0130799	0.99817	0.198185	0.718637	0.022521	0.994651	0.118904	0.899532	-0.36649	0.0252655	0.0960707	0.926271
ILMN_2912532	Suox	sulfite oxidase	211389	0.556346	0.00252612	0.486572	0.0252992	-0.00782467	0.999748	0.528	0.0011528	0.418464	0.464925	0.297264	0.906974	0.280154	0.894472	0.400578	0.221841	0.108245	0.978574	0.128452	0.891093	-0.213813	0.257475	0.218592	0.694029
ILMN_1241618	Flot1	flotillin 1	14251	-0.679445	0.000636773	-0.26382	0.406749	-0.108039	0.999748	0.0499331	0.897537	-0.350472	0.564528	-0.302548	0.906974	-0.0900151	0.99817	-0.181321	0.786888	-0.258631	0.977275	-0.23627	0.809306	-0.0505034	0.860892	-0.152664	0.851797
ILMN_3006767	Mlkl	mixed lineage kinase domain-like	74568	-0.642719	0.00662826	-0.430211	0.172503	0.134372	0.999748	0.185741	0.571975	-0.368875	0.588195	-0.35285	0.906974	-0.0281189	0.99817	-0.116127	0.910811	-0.298067	0.977275	-0.146356	0.907029	0.655445	0.00091753	-0.18543	0.832273
ILMN_2994299	Hgfac	hepatocyte growth factor activator	54426	-0.444251	0.0047337	-0.248785	0.268271	-0.0292829	0.999748	-0.743415	2.72076e-08	-0.161146	0.763323	-0.0848253	0.977245	-0.0647613	0.99817	-0.0959187	0.868169	-0.134046	0.977275	-0.131336	0.863536	-0.347328	0.011095	-0.153252	0.779276
ILMN_2710905	S100a8	S100 calcium binding protein A8 (calgranulin A)	20201	0.451757	0.59279	0.0420362	0.984195	0.705239	0.999748	0.98383	0.0962452	0.495426	0.823691	-0.104682	0.992539	0.452117	0.990969	0.750653	0.629069	0.640183	0.977275	0.655463	0.809306	1.56172	0.00147851	1.22745	0.330099
ILMN_1236232	Acap3	ArfGAP with coiled-coil, ankyrin repeat and PH domains 3	140500	-0.458231	0.019252	0.0152877	0.981229	-0.055401	0.999748	-0.128056	0.652704	-0.0594595	0.950199	-0.093655	0.980534	-0.12475	0.990969	-0.100049	0.901339	-0.0459456	0.988846	-0.222726	0.809306	-0.0539105	0.842313	-0.274605	0.612888
ILMN_2651077	Shisa5	shisa homolog 5 (Xenopus laevis)	66940	-0.411229	0.0221726	-0.40268	0.059471	-0.0352692	0.999748	-0.133106	0.591802	-0.239447	0.657333	-0.151425	0.955303	-0.0998728	0.996177	-0.136816	0.827422	-0.126899	0.977275	-0.13944	0.869239	0.133978	0.500949	-0.18155	0.758857
ILMN_2747070	Fpgs	folylpolyglutamyl synthetase	14287	0.923145	0.000160377	0.625341	0.0403579	0.221633	0.999748	0.427786	0.0991584	0.493887	0.504058	0.343839	0.906974	0.332361	0.908351	0.291291	0.68807	0.152935	0.978197	0.382242	0.787795	0.202507	0.479642	0.336052	0.656308
ILMN_1224855	NA	NA	NA	-1.03036	3.78145e-05	-0.905672	0.000886883	-0.0308904	0.999748	-0.321192	0.294168	-0.354214	0.658349	-0.171424	0.967165	-0.414018	0.859922	-0.464747	0.399773	-0.280204	0.977275	-0.209359	0.869239	-0.454758	0.0582118	-0.328361	0.673502
ILMN_2600744	Rgs16	regulator of G-protein signaling 16	19734	-2.92244	0.00367126	-2.89731	0.0117928	-0.542074	0.999748	-0.671737	0.655896	-0.21226	0.972373	0.109551	0.996187	0.632745	0.990969	0.117403	0.983056	-0.260826	0.988094	-0.511904	0.933	0.952046	0.38192	-0.892351	0.806582
ILMN_2764588	Igfbp7	insulin-like growth factor binding protein 7	29817	-0.550518	0.00216097	-0.423505	0.0536721	-0.0726456	0.999748	-0.0262666	0.941742	-0.220502	0.697193	-0.339978	0.856335	-0.106054	0.993465	-0.261076	0.555368	-0.154902	0.977275	-0.260529	0.787795	0.120785	0.572327	-0.239721	0.655665
ILMN_2998548	Pycr2	pyrroline-5-carboxylate reductase family, member 2	69051	0.424373	0.0401274	0.371265	0.156747	0.00525621	0.999748	0.583767	0.000629472	0.0406406	0.972373	0.0381946	0.992267	0.231109	0.941678	0.373563	0.338731	0.145467	0.977275	0.0533537	0.97058	0.439079	0.00985493	0.0233616	0.993572
ILMN_2728431	Cdc42ep4	CDC42 effector protein (Rho GTPase binding) 4	56699	-0.368999	0.0433836	-0.17019	0.56789	0.0292076	0.999748	-0.0832105	0.770569	-0.022028	0.98736	0.129383	0.960862	0.0545256	0.99817	0.178223	0.739736	0.0165021	0.994651	-0.0273028	0.983074	-0.0323915	0.897895	0.0458155	0.974637
ILMN_2525423	Wwc1	WW, C2 and coiled-coil domain containing 1	211652	0.428571	0.0625538	0.311219	0.330214	-0.0908458	0.999748	-0.267537	0.282805	0.121457	0.894036	0.31775	0.906974	0.0912691	0.99817	-0.00237895	0.998511	-0.00277333	0.998719	0.170891	0.870749	-0.417811	0.0295263	0.163022	0.85045
ILMN_2939503	Ttc39a	tetratricopeptide repeat domain 39A	230603	-1.26178	0.00709026	-1.22235	0.0251898	-0.140034	0.999748	0.146602	0.861782	-1.00653	0.464925	-0.724961	0.906974	-0.719879	0.864764	-0.963097	0.255151	-0.40861	0.977275	-0.489286	0.815321	0.598435	0.192321	-0.595609	0.667207
ILMN_2842877	Pja1	praja1, RING-H2 motif containing	18744	0.0716825	0.619337	0.099789	0.551914	-0.15665	0.999748	-0.0842734	0.520671	-0.0175016	0.976111	0.0325898	0.984766	-0.0684741	0.990969	-0.0739486	0.833247	-0.0974044	0.977275	-0.107674	0.809306	-0.40659	5.76742e-07	-0.0124401	0.991671
ILMN_3085946	Zfp295	zinc finger protein 295	114565	0.55912	0.00460456	0.57569	0.00968636	0.167719	0.999748	0.40816	0.029195	0.134507	0.873529	0.161661	0.955303	0.14227	0.990969	0.180225	0.785638	0.146725	0.977275	0.250199	0.796921	0.28195	0.137011	0.343904	0.515814
ILMN_1217072	Cyp4a12b	cytochrome P450, family 4, subfamily a, polypeptide 12B	13118	1.26711	0.0121531	1.1436	0.059471	0.209783	0.999748	2.67645	3.17189e-10	0.256729	0.907591	0.263513	0.977245	0.0819902	0.99817	0.734376	0.537145	-0.101525	0.992703	-0.718778	0.787795	2.47195	3.43637e-09	-0.189196	0.955545
ILMN_2603888	Ttc39a	tetratricopeptide repeat domain 39A	230603	-0.911552	0.00977377	-0.524193	0.301707	-0.100673	0.999748	0.284533	0.550044	-0.631952	0.544083	-0.44966	0.912559	-0.473566	0.89484	-0.479162	0.59009	-0.311038	0.977275	-0.399069	0.809306	0.384235	0.283149	-0.28554	0.823554
ILMN_3163044	Ola1	Obg-like ATPase 1	67059	0.393496	0.0124346	0.268114	0.205424	0.156733	0.999748	-0.0533903	0.845393	0.211409	0.657333	0.17527	0.937458	0.148628	0.980254	0.0773067	0.908284	0.088525	0.978574	0.243953	0.787795	-0.0994471	0.591535	0.0893792	0.911286
ILMN_2431237	Xbp1	X-box binding protein 1	22433	0.0111324	0.979435	0.146196	0.689091	0.112139	0.999748	-0.35671	0.0598509	0.217124	0.724297	0.0114171	0.999548	0.0859361	0.99817	0.217331	0.692646	0.209053	0.977275	0.151174	0.874791	-0.45627	0.00590867	0.0620345	0.9647
ILMN_3155915	Dapk1	death associated protein kinase 1	69635	0.706523	0.0122063	0.331288	0.457495	0.0777336	0.999748	0.116566	0.805604	0.427453	0.588195	0.201629	0.960862	0.202694	0.990969	0.242026	0.787784	0.289845	0.977275	0.203726	0.88469	-0.0494112	0.902432	0.386011	0.631064
ILMN_2893471	6430573F11Rik	RIKEN cDNA 6430573F11 gene	319582	0.586999	0.0292353	0.17802	0.7206	0.289986	0.999748	0.687233	0.00279907	0.343587	0.662449	0.197126	0.95973	0.152308	0.992222	0.0780299	0.954303	-0.00739376	0.995889	-0.106849	0.949122	-0.0489109	0.896756	0.152014	0.909007
ILMN_2728118	Rrp12	ribosomal RNA processing 12 homolog (S. cerevisiae)	107094	0.189937	0.470228	0.379106	0.142323	-0.208619	0.999748	-0.0353509	0.926722	-0.105107	0.902904	-0.0550351	0.986225	-0.114639	0.993465	-0.12387	0.86293	-0.144019	0.977275	0.000485419	0.99946	-0.379918	0.0292808	0.0383677	0.983641
ILMN_2653725	NA	NA	NA	-0.282836	0.513362	-0.332196	0.535787	0.401102	0.999748	0.574314	0.064869	0.115097	0.941308	0.103105	0.985793	0.33657	0.960538	0.351182	0.697741	0.479096	0.977275	0.235687	0.882069	0.606092	0.0313609	0.473533	0.58197
ILMN_1228298	Fbxo3	F-box protein 3	57443	0.250429	0.237945	0.202325	0.493617	-0.0983412	0.999748	0.105014	0.702419	0.0957163	0.903373	-0.0749295	0.980534	0.250044	0.89484	0.16991	0.770532	-0.143523	0.977275	0.0803603	0.94466	0.359211	0.0230877	-0.00509102	0.998797
ILMN_2874352	Cyp17a1	cytochrome P450, family 17, subfamily a, polypeptide 1	13074	-1.90767	0.00303076	-2.03648	0.00314414	-0.02358	0.999748	0.518934	0.562003	-0.400369	0.88567	-0.267086	0.980534	0.520818	0.990969	0.795994	0.644879	-0.544968	0.977275	-0.509802	0.872792	0.810273	0.207433	-0.434188	0.876256
ILMN_1254109	Cyp4a12a	cytochrome P450, family 4, subfamily a, polypeptide 12a	277753	0.697199	0.0527838	0.627434	0.165146	0.195567	0.999748	1.68153	5.71296e-09	0.0666653	0.973362	0.0472305	0.99296	-0.0474511	0.99817	0.162035	0.917759	-0.365052	0.977275	-0.591274	0.787795	1.5313	6.16073e-08	-0.0718748	0.982627
ILMN_3121578	Asap2	ArfGAP with SH3 domain, ankyrin repeat and PH domain 2	211914	0.803117	0.00305412	0.220314	0.664783	0.0461598	0.999748	0.15828	0.706867	0.239557	0.816307	-0.116233	0.980534	-0.022848	0.99817	0.125174	0.923507	0.180982	0.977275	0.020677	0.993973	0.118339	0.741714	0.165184	0.900492
ILMN_1237671	NA	NA	NA	-0.415031	0.0272163	-0.22451	0.434885	-0.14114	0.999748	-0.30729	0.0939371	-0.252923	0.657333	-0.103341	0.976469	-0.154693	0.990969	-0.188233	0.736906	0.00814715	0.994651	-0.107523	0.913083	-0.437477	0.00470939	-0.169718	0.79066
ILMN_2803674	S100a9	S100 calcium binding protein A9 (calgranulin B)	20202	0.280823	0.75018	-0.0608482	0.971691	0.555527	0.999748	0.75632	0.194026	0.338276	0.88507	-0.147379	0.986225	0.320283	0.991743	0.629889	0.675816	0.757387	0.977275	0.488154	0.842357	1.17875	0.0113612	1.00386	0.473748
ILMN_1230039	Hyal2	hyaluronoglucosaminidase 2	15587	-0.322986	0.0369924	-0.136198	0.597064	-0.0782949	0.999748	0.262507	0.0733255	-0.121669	0.83478	-0.116949	0.958027	0.0606205	0.99817	-0.0421549	0.958898	-0.00552026	0.994651	-0.174909	0.808004	0.152696	0.32303	-0.188536	0.667207
ILMN_1245514	Cyp2c70	cytochrome P450, family 2, subfamily c, polypeptide 70	226105	0.871113	0.000553651	0.796332	0.00469752	-0.070413	0.999748	-1.28952	5.09142e-09	0.185918	0.864612	0.0699372	0.986225	0.364075	0.89484	0.671466	0.0740381	0.169057	0.977275	0.282309	0.809306	0.599217	0.00725776	-0.0234252	0.996397
ILMN_2814127	Ear12	eosinophil-associated, ribonuclease A family, member 12	503845	-0.793396	0.0307873	-0.936041	0.0231944	0.117849	0.999748	0.250128	0.626438	-0.227413	0.882308	-0.45132	0.924515	0.055575	0.99817	0.0576149	0.971716	-0.00323957	0.998719	-0.0209902	0.994654	0.803095	0.00831289	-0.10925	0.966915
ILMN_2717470	Als2	amyotrophic lateral sclerosis 2 (juvenile) homolog (human)	74018	0.410294	0.0177647	0.511864	0.00590278	-0.0193623	0.999748	0.0200081	0.953441	0.286552	0.564528	0.369223	0.856335	0.171597	0.96825	0.228132	0.605826	0.158286	0.977275	0.215093	0.795533	0.109229	0.589301	0.0840597	0.929443
ILMN_1250576	Ttc39c	tetratricopeptide repeat domain 39C	72747	0.393781	0.200032	0.170288	0.744041	-0.160655	0.999748	-1.19823	1.01451e-07	0.158854	0.889193	0.0413426	0.992539	-0.495227	0.737311	-0.358571	0.605826	0.1077	0.987584	0.109014	0.949949	-0.926705	2.57722e-05	-0.258322	0.779276
ILMN_2798993	Nr1d2	nuclear receptor subfamily 1, group D, member 2	353187	-0.856874	0.0118433	-0.705798	0.0939208	-0.0542697	0.999748	-0.22834	0.643444	-0.359168	0.739982	-0.0695026	0.990712	-0.119736	0.99817	-0.229124	0.846112	0.0180427	0.994651	-0.1717	0.932314	-0.218934	0.581972	-0.325453	0.778981
ILMN_1218504	Chdh	choline dehydrogenase	218865	0.272295	0.113885	0.207854	0.385538	-0.0649398	0.999748	0.710093	8.02057e-08	0.154551	0.773391	0.101543	0.967165	0.0848084	0.99817	0.107767	0.84563	0.108458	0.977275	0.0149103	0.989192	0.207086	0.173877	0.0911429	0.909125
ILMN_2652482	Dfna5	deafness, autosomal dominant 5 (human)	54722	-0.737144	0.00460359	-0.479183	0.166833	0.22606	0.999748	0.0954163	0.835076	-0.595653	0.464925	-0.377903	0.906974	-0.103857	0.99817	-0.0549342	0.967249	-0.221588	0.977275	-0.281494	0.809306	-0.10804	0.753442	-0.122223	0.935629
ILMN_2728379	Ivd	isovaleryl coenzyme A dehydrogenase	56357	0.474481	0.000511891	0.512512	0.000376801	-0.0306151	0.999748	0.0978044	0.634983	0.220852	0.588195	0.0827347	0.970698	0.180942	0.915715	0.353611	0.0946983	0.0464271	0.987584	0.149134	0.810307	-0.0141283	0.948002	0.100391	0.861652
ILMN_1243944	Abcd2	ATP-binding cassette, sub-family D (ALD), member 2	26874	-0.964019	0.00173519	-0.625183	0.121841	-0.262428	0.999748	0.461284	0.166356	-0.210023	0.876454	-0.267942	0.955303	-0.0491464	0.99817	-0.292662	0.773455	-0.476801	0.977275	-0.476615	0.787795	-0.0749835	0.865013	-0.268519	0.812757
ILMN_2909105	Fam57a	family with sequence similarity 57, member A	116972	0.305989	0.0470753	0.30246	0.102437	-0.0751867	0.999748	-0.0380372	0.888959	0.0612817	0.928666	0.115959	0.958027	-0.00983541	0.998181	0.12808	0.786888	0.155868	0.977275	0.101812	0.890077	0.0529805	0.789297	0.0734201	0.929121
ILMN_2624358	NA	NA	NA	-0.277993	0.186721	-0.0930625	0.806882	0.107699	0.999748	-0.277985	0.150575	0.030212	0.979424	-0.0262134	0.992539	-0.00582611	0.999996	-0.148448	0.818522	-0.0741611	0.987584	-0.138047	0.880787	-0.385004	0.0163582	-0.180552	0.774295
ILMN_2612484	Myo9b	myosin IXb	17925	-0.722089	0.000589726	-0.498872	0.0590915	-0.122023	0.999748	-0.0800109	0.832934	-0.437159	0.480206	-0.301089	0.906974	-0.478332	0.562046	-0.564461	0.0693737	-0.312554	0.977275	-0.318079	0.787795	0.0631519	0.836134	-0.510525	0.30649
ILMN_2941992	Psen2	presenilin 2	19165	0.708887	0.00274057	0.35541	0.307825	0.347523	0.999748	0.222965	0.473548	0.284702	0.701492	0.252134	0.951094	0.119461	0.99817	0.212102	0.786888	0.309588	0.977275	0.21537	0.845129	0.628726	0.00177026	0.22967	0.783543
ILMN_2798694	Plekhf2	pleckstrin homology domain containing, family F (with FYVE domain) member 2	71801	-0.397395	0.000807513	-0.120185	0.564936	-0.0054527	0.999748	-0.0204122	0.932394	-0.128338	0.750265	-0.135988	0.937458	-0.125346	0.96825	-0.100278	0.812868	-0.112147	0.977275	-0.171042	0.793867	0.267663	0.0113354	-0.00559062	0.997879
ILMN_3092673	NA	NA	NA	-0.224158	0.0448689	-0.106014	0.559571	-0.00364919	0.999748	0.109913	0.408373	-0.082191	0.847995	-0.14808	0.906974	-0.0135465	0.99817	-0.0686125	0.856701	-0.0363773	0.987584	-0.149989	0.787795	0.0141893	0.928023	-0.107121	0.76851
ILMN_3109098	Ankrd40	ankyrin repeat domain 40	71452	0.386428	0.0207392	0.107675	0.735572	0.0491968	0.999748	0.258188	0.126771	0.100352	0.885764	0.0431331	0.987185	0.102875	0.990969	0.139092	0.794738	-0.0427266	0.988094	0.00770311	0.995545	0.307301	0.0352132	-0.00338166	0.999764
ILMN_2606415	Adra1b	adrenergic receptor, alpha 1b	11548	0.537181	0.0490488	0.116187	0.834116	0.0486197	0.999748	-0.0612858	0.901715	0.0332169	0.986932	0.256776	0.955144	0.302968	0.941678	-0.0394873	0.973497	0.147093	0.978574	0.337107	0.795533	-0.0196523	0.960723	0.0625837	0.977988
ILMN_1218058	Atp1a1	ATPase, Na+/K+ transporting, alpha 1 polypeptide	11928	-0.363752	0.0108917	-0.148585	0.533482	-0.0948806	0.999748	-0.459239	0.000142607	-0.188062	0.659538	-0.105729	0.960862	-0.00370373	0.999996	-0.170949	0.653526	-0.10857	0.977275	-0.0291635	0.979645	-0.409023	0.000491357	-0.0858091	0.898948
ILMN_2591782	NA	NA	NA	0.116233	0.612417	0.159023	0.552642	-0.120653	0.999748	-0.402964	0.00386908	0.0442173	0.957232	0.164496	0.951094	-0.21658	0.89484	-0.207757	0.608358	-0.0158204	0.994651	-0.0522826	0.960439	-0.408274	0.0020119	0.0252089	0.987666
ILMN_2928679	Cyp3a25	cytochrome P450, family 3, subfamily a, polypeptide 25	56388	0.59226	0.0152035	0.593101	0.0384931	-0.00422909	0.999748	-0.453258	0.051421	0.00817587	0.993802	-0.2166	0.955303	-0.267629	0.949471	-0.301451	0.637163	-0.401759	0.977275	-0.227268	0.830681	0.459729	0.0315059	0.263024	0.73447
ILMN_2691059	Cyp2c37	cytochrome P450, family 2. subfamily c, polypeptide 37	13096	0.581306	0.00268718	0.51133	0.0251898	-0.0366284	0.999748	-1.83225	4.35779e-22	0.202101	0.758015	0.220144	0.937458	0.0529648	0.99817	0.0774778	0.937701	0.121671	0.977275	0.241924	0.797458	-0.447336	0.00766438	0.274522	0.622022
ILMN_2734712	Ptpla	protein tyrosine phosphatase-like (proline instead of catalytic arginine), member a	30963	0.453939	0.00425927	0.281866	0.191128	0.100382	0.999748	1.04057	1.06645e-13	0.110896	0.868248	0.0302876	0.992267	0.214697	0.900592	0.164942	0.737933	0.0805861	0.9822	0.0554077	0.959253	1.05947	3.85717e-14	0.338647	0.330099
ILMN_1226104	Ocln	occludin	18260	0.501268	0.0488783	0.300935	0.426691	0.0767364	0.999748	0.0184428	0.970322	-0.0191041	0.990717	0.233561	0.955303	-0.149002	0.990969	0.121458	0.907518	0.0792015	0.987584	0.0163392	0.994339	-0.407451	0.0649719	0.0623508	0.975308
ILMN_1214899	Phospho1	phosphatase, orphan 1	237928	1.03958	0.00620821	0.480366	0.414699	0.304166	0.999748	1.30236	5.53415e-05	0.588751	0.588195	0.269874	0.960862	0.494891	0.908351	0.46111	0.651143	0.129513	0.987584	0.152464	0.950697	1.23903	7.7327e-05	0.458069	0.684109
ILMN_1236788	Igfbp2	insulin-like growth factor binding protein 2	16008	1.07077	0.0348152	1.077	0.0733976	-0.247366	0.999748	1.03866	0.0221087	0.276313	0.89193	0.249796	0.978135	0.402935	0.990969	0.571199	0.673322	0.19691	0.987584	-0.128828	0.97281	1.69169	2.55065e-05	0.00772489	0.999764
ILMN_2666279	NA	NA	NA	-0.943335	0.0453984	-0.955789	0.0902837	-0.082638	0.999748	-0.668862	0.158301	-0.0514334	0.988283	0.166885	0.984609	-0.111867	0.99817	-0.0769504	0.970938	0.135593	0.987584	-0.248815	0.920717	-0.994966	0.0102008	-0.474462	0.752663
ILMN_2712120	S100a6	S100 calcium binding protein A6 (calcyclin)	20200	-0.439862	0.109839	-0.1846	0.695711	0.0422266	0.999748	0.310991	0.280777	-0.0953282	0.935651	-0.0656741	0.987973	0.152583	0.990969	-0.0960037	0.941269	0.0331395	0.994651	0.0715631	0.969821	0.488	0.027834	0.211033	0.817807
ILMN_1245528	Plin3	perilipin 3	66905	-0.67327	0.00720862	-0.374701	0.302722	0.165879	0.999748	-0.00481018	0.992396	-0.439555	0.556811	-0.209341	0.955303	-0.282595	0.943934	-0.339697	0.597137	-0.0832075	0.987584	-0.397282	0.787795	0.377915	0.107169	-0.271025	0.740762
ILMN_1252310	Dnmt3b	DNA methyltransferase 3B	13436	0.983315	0.00425927	0.836126	0.0432277	0.312174	0.999748	-0.125933	0.835972	0.557647	0.578814	0.0524111	0.992539	0.0225996	0.998181	0.243357	0.843736	0.288998	0.977275	0.234425	0.895075	-0.0317285	0.952538	0.272396	0.832267
ILMN_2870443	Fpgs	folylpolyglutamyl synthetase	14287	0.420764	0.0463697	0.263915	0.390935	0.0115806	0.999748	0.283315	0.191194	0.180836	0.804016	0.0796211	0.981737	0.0545185	0.99817	0.0152453	0.990882	0.0521636	0.988094	0.0290748	0.984991	-0.0590955	0.834223	0.058717	0.972514
ILMN_2599402	Tle1	transducin-like enhancer of split 1, homolog of Drosophila E(spl)	21885	0.285296	0.337344	0.235833	0.562623	-0.0980027	0.999748	-0.192452	0.557295	-0.0433366	0.975428	0.309214	0.906974	0.041409	0.99817	0.232093	0.763186	0.268662	0.977275	0.0833293	0.959192	-0.444328	0.0373998	0.075465	0.964887
ILMN_2696270	Pnkp	polynucleotide kinase 3'- phosphatase	59047	0.468753	0.00837096	0.324022	0.16674	0.240238	0.999748	0.085375	0.768175	0.378952	0.464925	0.292949	0.898665	0.0324912	0.99817	0.0346147	0.969227	0.286453	0.977275	0.172889	0.824564	-0.100563	0.640639	0.217229	0.676426
ILMN_2636212	Sh3bgrl	SH3-binding domain glutamic acid-rich protein like	56726	-0.31842	0.122636	-0.506471	0.017732	0.079949	0.999748	0.000931844	0.998208	-0.169271	0.799953	-0.130936	0.960862	-0.164172	0.990969	-0.250995	0.604789	0.0520629	0.987584	0.027794	0.984408	-0.244995	0.177159	-0.00462765	0.999391
ILMN_3084087	Ivns1abp	influenza virus NS1A binding protein	117198	-0.530355	0.0395857	-0.387676	0.267744	0.0849619	0.999748	-0.384662	0.131904	-0.336918	0.657333	-0.176592	0.960862	-0.0567205	0.99817	-0.287854	0.675816	-0.239683	0.977275	0.103088	0.949122	-0.0797487	0.813731	-0.109324	0.936806
ILMN_3162133	1190002N15Rik	RIKEN cDNA 1190002N15 gene	68861	-0.20383	0.397961	-0.0933488	0.809606	-0.0130983	0.999748	0.418417	0.0148241	0.0715638	0.93527	-0.120824	0.967165	0.0450939	0.99817	-0.0405862	0.966357	-0.200501	0.977275	0.0988279	0.926835	0.556096	0.000336093	0.0234667	0.991725
ILMN_2813577	Fam176a	family with sequence similarity 176, member A	232146	-0.208148	0.34745	-0.0932484	0.793543	0.0526624	0.999748	-0.56838	0.000175652	0.126237	0.864307	0.164786	0.955303	-0.125448	0.990969	0.00187094	0.998511	-0.0971668	0.97996	-0.0134984	0.993611	-0.614957	2.51226e-05	0.0886584	0.929121
ILMN_1255960	Spc25	SPC25, NDC80 kinetochore complex component, homolog (S. cerevisiae)	66442	-0.930078	0.000679255	-0.993163	0.00060479	-0.0924727	0.999748	1.21077	3.70098e-07	-0.128163	0.923082	-0.0765986	0.986225	-0.317228	0.945628	-0.410171	0.551526	-0.316832	0.977275	-0.203502	0.890077	0.27034	0.368728	-0.109806	0.953569
ILMN_2929791	Pfn2	profilin 2	18645	-0.436895	0.0434591	-0.310343	0.300834	-0.0879122	0.999748	0.109455	0.736115	-0.104996	0.908296	-0.121561	0.969157	-0.195558	0.980254	-0.314	0.508951	0.0316887	0.994651	-0.0231817	0.987907	-0.0773128	0.779777	-0.0476309	0.979977
ILMN_2624862	Rap2a	RAS related protein 2a	76108	0.280383	0.206593	0.198299	0.54139	-0.218036	0.999748	-0.650551	7.01057e-05	0.150454	0.844396	0.00870232	0.999548	0.0484931	0.99817	0.0739451	0.941269	-0.047475	0.988286	0.0344968	0.982808	-0.89115	2.4723e-08	0.0947427	0.929632
ILMN_1257142	Sepx1	selenoprotein X 1	27361	-0.328126	0.112008	-0.225904	0.451646	-0.12794	0.999748	-0.182164	0.450409	-0.183304	0.778077	-0.133354	0.960862	-0.3994	0.562046	-0.469581	0.0962818	-0.0441933	0.989922	-0.140346	0.880787	-0.628746	5.1093e-05	-0.130964	0.870066
ILMN_1252636	Mmd2	monocyte to macrophage differentiation-associated 2	75104	-1.46595	0.00648249	-0.702523	0.392578	-0.268561	0.999748	-2.203	1.20076e-06	-0.680591	0.691248	-0.570673	0.951094	-0.0821592	0.99817	-0.327449	0.868059	-0.20534	0.987584	-0.357783	0.897482	-1.62019	0.000291022	0.0898552	0.987218
ILMN_1256219	NA	NA	NA	-0.525427	0.00303076	-0.380501	0.0910884	0.0493679	0.999748	0.181916	0.418928	-0.248663	0.657333	-0.201754	0.937458	-0.210964	0.941678	-0.178824	0.753913	-0.215523	0.977275	-0.182316	0.815321	0.664285	6.91489e-06	-0.160784	0.800212
ILMN_2760019	Cxcl13	chemokine (C-X-C motif) ligand 13	55985	1.02428	0.026482	0.843866	0.155418	0.0041123	0.999748	-0.294596	0.656675	0.541762	0.698057	0.543951	0.925281	-0.064222	0.99817	-0.168134	0.941599	0.379523	0.977275	0.166237	0.955984	-0.413395	0.389542	0.198179	0.937718
ILMN_2987709	Slc15a3	solute carrier family 15, member 3	65221	-0.566953	0.0217127	-0.690461	0.0113692	0.0630453	0.999748	0.308565	0.259409	-0.14187	0.889559	-0.261846	0.947165	0.091588	0.99817	0.242107	0.750838	-0.0831972	0.987584	-0.082581	0.9596	1.29608	2.04785e-10	-0.048207	0.983381
ILMN_1235857	Ear10	eosinophil-associated, ribonuclease A family, member 10	93725	-0.882473	0.0102316	-0.654306	0.142611	0.117839	0.999748	0.176223	0.744697	-0.337977	0.773391	-0.372173	0.945584	0.0831911	0.99817	0.101754	0.954303	-0.085266	0.988094	-0.177847	0.927796	0.839927	0.00352437	-0.156606	0.935629
ILMN_2670542	Asl	argininosuccinate lyase	109900	0.622916	0.0101521	0.528604	0.0738262	0.0169633	0.999748	-1.00023	7.11309e-07	0.0945364	0.93197	0.0809352	0.984766	0.135438	0.996177	-0.0188518	0.990453	0.0557066	0.990215	0.333772	0.793867	-0.523882	0.0114094	0.16708	0.869742
ILMN_2968807	Rpain	RPA interacting protein	69723	-0.178863	0.298278	-0.179834	0.41039	-0.0259672	0.999748	-0.536882	6.54736e-06	0.00965657	0.990986	0.0197555	0.99296	-0.0506898	0.99817	-0.0706174	0.90811	0.12674	0.977275	0.0984798	0.890077	-0.367241	0.00199679	0.114596	0.825536
ILMN_1248510	Soat1	sterol O-acyltransferase 1	20652	-0.54806	0.03382	-0.398651	0.254217	0.00315069	0.999748	0.186207	0.595458	-0.389418	0.588195	-0.27279	0.943141	-0.212065	0.990969	-0.145821	0.875238	-0.118534	0.984372	-0.240927	0.824564	0.629698	0.00262261	-0.248018	0.768896
ILMN_2732601	Arsg	arylsulfatase G	74008	-0.787614	0.000668833	-1.03025	1.13874e-05	0.291013	0.999748	-0.63155	0.00280123	-0.185557	0.846666	0.0440492	0.992539	-0.588527	0.300245	-0.74491	0.00935504	-0.105006	0.986899	-0.283252	0.808004	-0.974228	8.35869e-07	-0.0955337	0.950772
ILMN_2974041	Pmm1	phosphomannomutase 1	29858	0.3311	0.270368	0.0329513	0.964721	-0.116589	0.999748	1.31156	7.22387e-10	0.335379	0.658349	0.207672	0.955303	0.158676	0.990969	0.323807	0.629069	-0.0445686	0.994254	0.0371908	0.984408	0.0398657	0.911835	0.034362	0.990059
ILMN_2689880	Gstt2	glutathione S-transferase, theta 2	14872	0.338332	0.476344	0.31447	0.616217	0.109909	0.999748	1.662	2.72076e-08	-0.0124735	0.993802	-0.0486756	0.99296	0.413244	0.941678	0.290183	0.812868	-0.0788754	0.990469	-0.265034	0.880787	1.75685	3.25722e-09	-0.151812	0.941812
ILMN_2982890	Clpp	caseinolytic peptidase, ATP-dependent, proteolytic subunit homolog (E. coli)	53895	0.327986	0.00370615	0.238959	0.0957484	0.123287	0.999748	0.303777	0.00262259	0.0939626	0.83478	0.115542	0.955144	0.0651613	0.996177	0.13474	0.670249	0.145226	0.977275	0.0407702	0.958585	0.253258	0.0102503	0.0408828	0.957535
ILMN_2514292	Zyx	zyxin	22793	-0.394407	0.041187	-0.100424	0.786017	-0.0515805	0.999748	0.0488588	0.885651	-0.177799	0.780555	-0.332736	0.856335	0.046088	0.99817	-0.01101	0.993444	-0.157999	0.977275	-0.0897454	0.938216	0.309619	0.065854	-0.179542	0.777678
ILMN_2681001	Slc25a47	solute carrier family 25, member 47	104910	-0.852146	0.00291142	-0.766405	0.0225732	0.132212	0.999748	-0.151558	0.741197	-0.198181	0.871523	0.0401241	0.99296	-0.291556	0.96825	-0.480912	0.451929	-0.0906056	0.987584	-0.163939	0.918432	-0.855184	0.000369931	-0.20898	0.858442
ILMN_1220846	Ccdc85b	coiled-coil domain containing 85B	240514	-0.449131	0.0459311	-0.324049	0.296441	-0.113936	0.999748	-0.109624	0.749003	-0.225736	0.747986	-0.239241	0.937458	0.139567	0.990969	0.199869	0.773455	-0.0829645	0.987584	-0.135629	0.901332	0.0889947	0.75108	-0.317348	0.591641
ILMN_2755152	Letm1	leucine zipper-EF-hand containing transmembrane protein 1	56384	0.215164	0.31745	0.0639088	0.870547	-0.221775	0.999748	-0.0958681	0.724983	0.017567	0.988834	0.0019164	0.999548	0.0313297	0.99817	-0.0113178	0.992171	0.0499784	0.987584	-0.0434991	0.975121	-0.514141	0.000396901	-0.0600513	0.960757
ILMN_1223041	Abi3	ABI gene family, member 3	66610	-0.558394	0.016449	-0.46278	0.11307	-0.187428	0.999748	0.114422	0.755931	-0.34209	0.605298	-0.263631	0.937458	-0.0927665	0.99817	-0.0400514	0.970582	-0.134847	0.978574	-0.308353	0.793867	0.644142	0.000741626	-0.370864	0.524783
ILMN_2844996	Actn1	actinin, alpha 1	109711	-0.481417	0.00648249	-0.494146	0.0136412	-0.315288	0.999748	-0.0976205	0.723229	-0.199434	0.723315	-0.341304	0.856335	0.137664	0.990969	-0.0245773	0.977426	-0.0627117	0.987584	-0.18705	0.81003	0.20871	0.240674	-0.128731	0.858218
ILMN_2613182	Ino80c	INO80 complex subunit C	225280	-0.419077	0.000848414	-0.227393	0.191529	-0.0483222	0.999748	0.171073	0.23595	-0.0721563	0.894464	-0.106207	0.955303	-0.00216108	0.999996	-0.121045	0.773455	-0.0731227	0.978574	-0.216177	0.787795	0.133598	0.321907	-0.113665	0.805624
ILMN_1244272	Epb4.1l3	erythrocyte protein band 4.1-like 3	13823	-0.629448	0.0132422	-0.563708	0.0673977	0.040924	0.999748	0.496261	0.0376697	-0.202197	0.836137	-0.242687	0.955303	0.114785	0.99817	0.364289	0.551032	-0.0802415	0.987584	-0.0162295	0.994654	1.55517	6.77078e-13	-0.0948104	0.955545
ILMN_2820893	Selplg	selectin, platelet (p-selectin) ligand	20345	-0.545439	0.0133651	-0.519102	0.0457944	0.0834446	0.999748	0.273374	0.269904	-0.363045	0.572276	-0.340896	0.906974	-0.0201762	0.99817	0.162053	0.835847	0.0232993	0.994651	-0.202723	0.833941	0.699371	9.96721e-05	-0.146239	0.874919
ILMN_3145415	Cstf3	cleavage stimulation factor, 3' pre-RNA, subunit 3	228410	0.171915	0.414484	0.241259	0.307315	-0.0594452	0.999748	-0.522765	0.000162408	0.152534	0.787653	0.0637544	0.982523	-0.076388	0.99817	0.0474917	0.955431	-0.0211325	0.994651	0.0317103	0.979669	-0.178126	0.283061	0.117942	0.857206
ILMN_2836654	Hist1h2ap	histone cluster 1, H2ap	319171	-0.684037	0.0479135	-0.36565	0.501953	0.126229	0.999748	0.113907	0.843275	-0.412045	0.691248	0.0367473	0.996187	-0.0778063	0.99817	-0.0158744	0.993921	0.0423161	0.994651	-0.238978	0.886213	0.277689	0.442695	-0.00722293	0.999577
ILMN_2883138	Srd5a3	steroid 5 alpha-reductase 3	57357	-0.496016	0.00174618	-0.25395	0.268271	-0.0377459	0.999748	0.198905	0.286005	-0.132743	0.83478	-0.0715456	0.980534	-0.117466	0.990969	-0.149793	0.776722	-0.330401	0.977275	-0.200421	0.797458	-0.10372	0.590095	-0.151261	0.79066
ILMN_2687169	Id3	inhibitor of DNA binding 3	15903	0.730478	0.0370565	0.585053	0.194652	0.193218	0.999748	0.323967	0.452494	0.221702	0.87902	0.228247	0.963012	-0.165629	0.99817	-0.188012	0.887259	0.124913	0.987584	0.0500117	0.984408	0.0603778	0.901146	0.130875	0.953239
ILMN_1225158	1110003E01Rik	RIKEN cDNA 1110003E01 gene	68552	-0.225067	0.0704286	-0.209701	0.178585	-0.00165993	0.999748	-0.245647	0.024085	-0.0851569	0.857036	-0.0759788	0.967165	-0.126618	0.960458	-0.0236531	0.96826	-0.0443863	0.987584	-0.0339994	0.969821	-0.206862	0.0489205	-0.130352	0.721043
ILMN_2739599	Nr6a1	nuclear receptor subfamily 6, group A, member 1	14536	0.391277	0.0468981	0.359172	0.144094	-0.0318986	0.999748	-0.116396	0.680004	-0.0567291	0.950658	0.150924	0.955303	-0.0896892	0.99817	0.0754332	0.936281	0.147801	0.977275	-0.166055	0.851285	0.0570111	0.827414	-0.110388	0.905969
ILMN_2718266	Fkbp5	FK506 binding protein 5	14229	-0.662145	0.0369924	-0.176037	0.768121	0.157283	0.999748	0.277337	0.485905	-0.105015	0.943709	0.042044	0.99296	0.145678	0.99817	0.0492045	0.971716	-0.250229	0.977275	-0.172057	0.918432	0.206992	0.559097	-0.259674	0.812757
ILMN_3037920	Aptx	aprataxin	66408	0.329888	0.146667	0.202341	0.559234	0.156559	0.999748	0.38831	0.0469139	0.163222	0.836137	0.144103	0.960862	0.100288	0.99817	0.13217	0.855082	0.204356	0.977275	0.0991162	0.937048	0.289277	0.135038	0.00691363	0.998291
ILMN_1247257	Gpd2	glycerol phosphate dehydrogenase 2, mitochondrial	14571	-1.0508	9.26365e-05	-0.779253	0.0153145	-0.310229	0.999748	0.724572	0.00404354	-0.0220831	0.990717	-0.11082	0.983168	0.430988	0.87785	0.220721	0.827422	-0.258055	0.977275	-0.292004	0.815321	0.80947	0.000600886	-0.217689	0.839596
ILMN_3079804	Cyp2a5	cytochrome P450, family 2, subfamily a, polypeptide 5	13087	0.516178	0.253441	0.516874	0.367605	-0.180882	0.999748	-1.04603	0.00167205	-0.579422	0.588195	-0.320205	0.955303	-0.0280518	0.99817	0.0248541	0.992101	-0.356517	0.977275	-0.131234	0.959253	0.694893	0.0412959	-0.296443	0.83363
ILMN_2715546	Gpx3	glutathione peroxidase 3	14778	-0.577507	0.00212967	-0.465593	0.0400344	-0.0438925	0.999748	-0.0420404	0.909038	-0.398701	0.464925	-0.2633	0.906974	-0.218319	0.941678	-0.256087	0.605785	-0.220334	0.977275	-0.27857	0.787795	0.211246	0.27901	-0.365197	0.466265
ILMN_2939424	Atp6ap2	ATPase, H+ transporting, lysosomal accessory protein 2	70495	-0.400862	0.00317473	-0.156781	0.485548	0.0571436	0.999748	-0.00439335	0.988614	-0.212238	0.588195	-0.120099	0.955303	-0.278893	0.594733	-0.237251	0.415763	-0.211397	0.977275	-0.229263	0.787795	0.106643	0.492628	-0.12353	0.800212
ILMN_2742042	Nupr1	nuclear protein 1	56312	-0.688358	0.0303122	-0.5568	0.172992	0.368177	0.999748	0.052208	0.930344	-0.0278702	0.989525	-0.117437	0.983615	-0.104879	0.99817	-0.059285	0.969227	-0.0886246	0.987584	-0.138013	0.94466	1.37795	6.10314e-08	-0.0618369	0.983381
ILMN_1256643	Wdr46	WD repeat domain 46	57315	0.497167	0.00471188	0.269377	0.29119	0.00786583	0.999748	0.00855329	0.982079	0.115777	0.879608	0.171124	0.955303	0.189439	0.960538	0.0758383	0.931036	0.0810572	0.984372	0.109383	0.907029	-0.0973911	0.655271	0.0519051	0.972514
ILMN_3117876	Chi3l3	chitinase 3-like 3	12655	-0.174395	0.742167	0.055889	0.951262	0.146821	0.999748	0.727035	0.0156105	0.0381687	0.988283	0.178539	0.977245	0.0725915	0.99817	0.392008	0.655224	0.0983543	0.987584	0.225944	0.891093	0.513726	0.0898491	-0.141276	0.93984
ILMN_2859377	Mapk15	mitogen-activated protein kinase 15	332110	0.284603	0.36838	0.0658492	0.917976	0.0254484	0.999748	0.250576	0.428277	0.260767	0.751579	0.0341043	0.99312	-0.185833	0.990969	-0.0671056	0.961358	0.117795	0.984372	-0.0100089	0.995545	-0.573095	0.00752335	0.2264	0.797325
ILMN_2973824	Car14	carbonic anhydrase 14	23831	0.741658	0.00505987	0.490662	0.163348	-0.58641	0.499803	-0.803062	0.000465854	0.483893	0.544083	0.340252	0.917054	0.425209	0.859922	0.426867	0.47238	0.163395	0.977275	0.252841	0.828928	-1.49071	4.1609e-11	0.270433	0.764458
ILMN_2993836	Dlg3	discs, large homolog 3 (Drosophila)	53310	0.503517	0.00987978	0.209522	0.514531	-0.0645343	0.999748	-0.190047	0.440488	0.208818	0.734764	0.166152	0.955303	0.182563	0.980254	0.248348	0.629069	0.0719407	0.987584	0.109684	0.918432	0.127823	0.574164	-0.00277073	0.99985
ILMN_2797928	Mustn1	musculoskeletal, embryonic nuclear protein 1	66175	-0.416715	0.0490488	-0.390016	0.139018	0.0140873	0.999748	-0.2759	0.211813	-0.135703	0.874878	-0.165666	0.955303	-0.280844	0.89484	-0.394966	0.306193	-0.0995351	0.982607	-0.143767	0.890077	-0.10543	0.675481	0.0532647	0.974637
ILMN_2759344	NA	NA	NA	-1.19546	0.00550013	-1.26101	0.00895843	0.159921	0.999748	-0.781021	0.065414	-0.272313	0.88474	-0.0962518	0.989797	-0.850405	0.618983	-1.15052	0.0530154	-0.21053	0.983639	-0.256186	0.912637	-1.02566	0.00529119	-0.152695	0.958408
ILMN_2741790	Ears2	glutamyl-tRNA synthetase 2 (mitochondrial)(putative)	67417	0.421624	0.00936066	0.213102	0.386237	0.0720943	0.999748	0.58993	1.45682e-05	0.201761	0.691248	0.148931	0.955303	0.0935904	0.993465	0.256756	0.47885	0.112582	0.977275	0.127585	0.869239	0.267384	0.0696254	0.150844	0.79066
ILMN_2975718	Rps6ka1	ribosomal protein S6 kinase polypeptide 1	20111	-1.05618	0.000597921	-0.509773	0.257081	-0.422436	0.999748	-0.28494	0.496238	-0.323378	0.763866	-0.237247	0.960862	0.0774801	0.99817	-0.265003	0.806663	-0.37782	0.977275	-0.3683	0.809306	-0.0991209	0.822787	-0.396077	0.673502
ILMN_1217040	1300001I01Rik	RIKEN cDNA 1300001I01 gene	74148	0.547782	0.0145657	0.290155	0.390935	-0.0912962	0.999748	0.133388	0.690006	0.278976	0.691248	0.23106	0.951094	0.120889	0.99817	0.0176681	0.990025	0.160358	0.977275	0.0435301	0.979669	-0.219826	0.345685	0.0744719	0.96298
ILMN_1249694	Pgm3	phosphoglucomutase 3	109785	-0.548792	0.00367126	-0.61624	0.00213159	-0.266636	0.999748	-0.508542	0.00255261	-0.249941	0.668706	-0.0763008	0.981278	-0.521795	0.125118	-0.536273	0.0319682	0.177416	0.977275	-0.0445102	0.978391	-0.629001	6.7137e-05	0.0349409	0.985453
ILMN_1220603	Il15ra	interleukin 15 receptor, alpha chain	16169	-0.560172	0.0300175	-0.481238	0.141509	-0.110325	0.999748	-0.488924	0.0402308	0.0805102	0.948156	-0.0512816	0.991079	-0.396912	0.859922	-0.273355	0.700143	-0.0651315	0.988094	-0.041277	0.982808	-0.640384	0.00231468	-0.211015	0.815606
ILMN_2637122	Pkp2	plakophilin 2	67451	0.393448	0.0179118	0.228525	0.346243	0.11496	0.999748	0.591808	1.83943e-05	0.397675	0.4234	0.14499	0.955303	0.325477	0.598744	0.181619	0.694833	0.0383383	0.989922	0.0401362	0.975466	0.37871	0.00665341	0.226439	0.63019
ILMN_2896601	Icam1	intercellular adhesion molecule 1	15894	-0.347933	0.362419	-0.168246	0.779752	0.212523	0.999748	0.0639564	0.912497	-0.174324	0.891345	-0.155019	0.978135	-0.0548042	0.99817	-0.100248	0.948948	-0.0121922	0.994651	0.0027489	0.998605	0.597947	0.0251987	0.164443	0.920408
ILMN_1213483	Flcn	folliculin	216805	-0.475698	0.0260268	-0.388202	0.157758	-0.108432	0.999748	-0.428344	0.028066	-0.191543	0.798538	0.0989547	0.980534	-0.105967	0.99817	-0.255447	0.643394	-0.0999932	0.984372	-0.220674	0.809306	-0.218342	0.308699	-0.159776	0.837728
ILMN_1257214	Dido1	death inducer-obliterator 1	23856	-0.592653	0.00115751	-0.170941	0.602406	-0.0563858	0.999748	-0.379495	0.0326892	-0.205398	0.729235	-0.142543	0.95973	-0.275505	0.89484	-0.207074	0.698358	-0.214439	0.977275	-0.142425	0.879014	-0.568852	0.000259363	-0.243647	0.658971
ILMN_3107690	Fam177a	family with sequence similarity 177, member A	73385	-0.760072	0.00952171	-0.704075	0.042088	0.0891839	0.999748	-0.145714	0.755132	-0.302382	0.753387	-0.0183352	0.999548	-0.0325085	0.99817	0.188578	0.856072	-0.0387995	0.994651	-0.145731	0.933731	0.381088	0.178293	-0.243779	0.817871
ILMN_2600964	Clock	circadian locomotor output cycles kaput	12753	0.586289	0.0296593	0.424946	0.242933	0.0354609	0.999748	0.00833623	0.988614	0.14179	0.898874	0.0935103	0.984609	0.000340712	0.999996	0.132853	0.906331	-0.045386	0.99429	0.225587	0.854778	0.116359	0.729883	0.187055	0.858879
ILMN_2817151	Chchd8	coiled-coil-helix-coiled-coil-helix domain containing 8	68185	-0.156276	0.362239	-0.101793	0.69123	0.0183873	0.999748	0.334399	0.00618909	-0.148608	0.729235	0.00547041	0.999548	0.0237185	0.99817	0.152983	0.690371	0.157514	0.977275	0.0742829	0.922242	0.687423	1.80186e-09	-0.0160951	0.993572
ILMN_2697433	Tmem184b	transmembrane protein 184b	223693	-0.773641	9.09417e-05	-0.546837	0.0237193	-0.0739412	0.999748	-0.156817	0.593127	-0.333062	0.578814	-0.162236	0.958027	-0.34256	0.837333	-0.468425	0.169184	-0.27614	0.977275	-0.32204	0.787795	0.0739064	0.792855	-0.225494	0.740762
ILMN_2635784	Gpc1	glypican 1	14733	-1.71104	7.76159e-06	-1.12543	0.0144389	-0.0146583	0.999748	-2.07324	1.66011e-09	-0.503246	0.691248	-0.0944128	0.988996	-0.894055	0.562046	-1.00099	0.105903	-0.570529	0.977275	-0.501465	0.797458	-1.48233	9.30679e-06	-0.52168	0.662203
ILMN_1257574	Esm1	endothelial cell-specific molecule 1	71690	-1.01909	0.0770531	-0.793391	0.312534	0.233035	0.999748	1.41959	0.00279907	-0.55048	0.762443	-0.71531	0.906974	0.398861	0.990969	0.204897	0.941466	-0.422408	0.977275	-0.0777122	0.984991	2.09511	2.32436e-06	0.136388	0.976043
ILMN_1249828	Tlcd2	TLC domain containing 2	380712	0.575449	0.0180955	0.283367	0.459144	0.243239	0.999748	-0.227189	0.461949	0.269658	0.723315	0.0999396	0.980534	0.168775	0.990969	0.518437	0.21334	0.0550187	0.990469	0.20049	0.862861	-0.0164075	0.964733	-0.0480856	0.983381
ILMN_2749178	St3gal1	ST3 beta-galactoside alpha-2,3-sialyltransferase 1	20442	0.636587	0.00616909	0.336553	0.323452	0.0401344	0.999748	-0.0259253	0.956769	0.264931	0.718276	0.240311	0.951094	0.24592	0.960538	0.070843	0.954182	0.297452	0.977275	0.292197	0.796921	-0.054835	0.867241	0.408041	0.500489
ILMN_1253813	Nckap1l	NCK associated protein 1 like	105855	-0.46375	0.0413418	-0.37105	0.208049	-0.0657924	0.999748	0.197791	0.486257	-0.310703	0.636026	-0.213178	0.955144	-0.0101833	0.999706	0.161903	0.835746	-0.0944436	0.987584	-0.0743833	0.9596	0.91551	3.38731e-07	-0.104998	0.932655
ILMN_1214731	NA	NA	NA	-0.328175	0.0581433	-0.194872	0.455063	0.0823708	0.999748	-0.271179	0.101151	-0.344086	0.464925	-0.170775	0.951094	-0.142053	0.990969	-0.115324	0.842085	-0.168222	0.977275	-0.16688	0.815321	-0.30486	0.0365972	-0.168716	0.758857
ILMN_2659160	Hdac5	histone deacetylase 5	15184	0.444338	0.0254889	0.131144	0.722288	0.0352119	0.999748	0.29029	0.153291	0.312911	0.578814	0.158853	0.955303	0.177155	0.987262	0.118736	0.866839	-0.0205519	0.994651	0.0881394	0.94466	-0.0149076	0.96058	-0.0380133	0.983641
ILMN_2960114	Cyp27a1	cytochrome P450, family 27, subfamily a, polypeptide 1	104086	0.209153	0.259101	0.318938	0.103171	-0.030371	0.999748	-0.319398	0.0288267	0.00586918	0.993075	-0.0490656	0.986225	-0.0735531	0.99817	0.0329842	0.967028	-0.0646068	0.987584	-0.15105	0.824564	-0.238457	0.0996916	-0.147868	0.784991
ILMN_2639402	Tmem218	transmembrane protein 218	66279	0.572206	0.00315656	0.290575	0.312328	0.0340292	0.999748	0.0775638	0.820636	0.382469	0.497755	0.181456	0.955303	-0.0894011	0.99817	-0.186491	0.768544	0.164933	0.977275	0.0278014	0.985424	-0.103631	0.672909	0.109334	0.914617
ILMN_3133448	Mfge8	milk fat globule-EGF factor 8 protein	17304	-0.804541	0.000977759	-0.365676	0.319187	-0.167683	0.999748	0.156256	0.679276	-0.44826	0.548097	-0.3623	0.906974	-0.266899	0.960538	-0.320668	0.629785	-0.434092	0.977275	-0.389425	0.787795	0.746566	0.000338454	-0.448772	0.487269
ILMN_2688763	Ndufs7	NADH dehydrogenase (ubiquinone) Fe-S protein 7	75406	0.134342	0.24274	0.152895	0.268271	0.0513699	0.999748	0.337581	4.39596e-05	0.0445792	0.922884	0.0905629	0.955303	-0.00166451	0.999996	-0.00809965	0.989527	0.10592	0.977275	0.00168254	0.996892	0.282922	0.00046618	-0.0015998	0.999764
ILMN_2724785	Kcnab2	potassium voltage-gated channel, shaker-related subfamily, beta member 2	16498	-0.431109	0.0822855	0.0155573	0.985533	-0.0290279	0.999748	0.283844	0.28514	-0.0256321	0.988283	-0.0147665	0.999548	0.0629444	0.99817	0.0284486	0.981411	0.0481276	0.991824	0.0882692	0.955984	0.539233	0.00619034	-0.183559	0.827746
ILMN_1255439	Mtss1	metastasis suppressor 1	211401	-0.698833	0.0282856	0.0220506	0.984195	-0.143915	0.999748	-0.429328	0.198457	-0.254279	0.833085	-0.0610861	0.992	-0.0411927	0.99817	0.0386695	0.980937	0.0174315	0.994651	0.00262615	0.998605	-0.364692	0.238574	-0.0670819	0.982012
ILMN_1228359	Rit1	Ras-like without CAAX 1	19769	-0.29377	0.0867239	-0.129798	0.655486	0.257751	0.999748	0.180843	0.341448	-0.130621	0.83478	-0.195027	0.925281	-0.0698054	0.99817	-0.139108	0.786888	-0.239323	0.977275	-0.26688	0.787795	0.302753	0.0321139	-0.191524	0.684109
ILMN_1241695	Ms4a6d	membrane-spanning 4-domains, subfamily A, member 6D	68774	-0.405246	0.186721	-0.409449	0.289341	0.125287	0.999748	0.31667	0.316319	-0.328451	0.691248	-0.2884	0.949385	0.0153841	0.998856	0.0206345	0.990671	-0.193109	0.977275	-0.0795807	0.969195	0.84057	0.000155615	0.00951807	0.998291
ILMN_2661458	Supt5h	suppressor of Ty 5 homolog (S. cerevisiae)	20924	0.443555	0.000428524	0.468384	0.000429186	0.212872	0.999748	0.375366	0.00091477	0.390702	0.271558	0.206208	0.906974	0.176065	0.89484	0.231031	0.398192	0.203629	0.977275	0.267566	0.733398	0.203969	0.0919784	0.314808	0.297788
ILMN_2901180	Spc25	SPC25, NDC80 kinetochore complex component, homolog (S. cerevisiae)	66442	-0.782669	0.00815681	-0.941163	0.00237126	-0.0332707	0.999748	1.19713	1.35587e-06	-0.0608655	0.972373	0.124319	0.980534	-0.282164	0.976457	-0.299213	0.745072	-0.169746	0.978574	-0.123194	0.949122	0.470507	0.0836973	-0.04277	0.989636
ILMN_2987984	S100a13	S100 calcium binding protein A13	20196	0.380283	0.043151	0.148947	0.647949	0.0926635	0.999748	0.406047	0.013321	0.138592	0.847995	0.0819978	0.980534	0.0263597	0.99817	0.102908	0.880297	0.0687882	0.987584	0.134967	0.879288	-0.0119959	0.965091	0.0852613	0.934388
ILMN_1253348	Arl6ip1	ADP-ribosylation factor-like 6 interacting protein 1	54208	-0.269856	0.0172443	-0.141149	0.412474	-0.131778	0.999748	0.0689688	0.681047	-0.0434126	0.932529	0.0638234	0.974241	-0.133217	0.941678	-0.0868447	0.827422	-0.162397	0.977275	-0.118992	0.809306	-0.239341	0.0130531	-0.149426	0.648608
ILMN_2893564	NA	NA	NA	0.380122	0.107576	0.393074	0.17052	0.0955957	0.999748	0.346585	0.117626	-0.132187	0.886537	0.12889	0.967165	-0.186561	0.990969	-0.211515	0.760036	-0.12181	0.978574	-0.0888568	0.949122	1.14535	3.13366e-10	0.020855	0.995577
ILMN_2611027	Pmm1	phosphomannomutase 1	29858	0.347177	0.163098	0.150741	0.720427	0.316496	0.999748	1.49206	1.54394e-14	0.13536	0.88567	0.179778	0.955303	0.362626	0.837333	0.378576	0.415763	0.227765	0.977275	0.0629395	0.969821	0.167617	0.501896	0.172674	0.832267
ILMN_2773485	Thnsl2	threonine synthase-like 2 (bacterial)	232078	0.35915	0.0833271	0.220678	0.481203	-0.0520057	0.999748	0.419023	0.0190318	0.083325	0.926761	0.0542262	0.986225	-0.0190922	0.99817	-0.0602153	0.953445	0.187052	0.977275	0.0144483	0.994009	0.762779	1.62502e-06	0.0353763	0.985453
ILMN_2744587	Cib2	calcium and integrin binding family member 2	56506	0.445771	0.0339894	0.35233	0.194652	-0.0860371	0.999748	0.0751595	0.831515	0.0379248	0.974428	0.189123	0.955303	-0.111979	0.99817	0.038599	0.969227	0.195336	0.977275	0.100922	0.93443	0.510241	0.0027644	0.14824	0.854959
ILMN_1216182	Ttc39c	tetratricopeptide repeat domain 39C	72747	0.411164	0.228087	0.156213	0.790659	-0.142821	0.999748	-1.19568	1.09361e-06	0.181885	0.88507	0.100803	0.984766	-0.521045	0.786926	-0.381571	0.622028	0.21154	0.977275	0.0737315	0.974799	-1.00736	2.77197e-05	-0.253907	0.807959
ILMN_2700334	Bri3	brain protein I3	55950	-0.65931	0.000680544	-0.574054	0.0113309	-0.160247	0.999748	-0.236408	0.317071	-0.217958	0.731792	-0.14283	0.960862	-0.144414	0.990969	-0.422272	0.243309	-0.204446	0.977275	-0.280916	0.792954	-0.243407	0.223549	-0.278807	0.63019
ILMN_2666108	Ssbp3	single-stranded DNA binding protein 3	72475	0.394414	0.047829	0.115954	0.753783	0.0844931	0.999748	-0.343264	0.0649092	0.207484	0.729235	0.164445	0.955303	0.0328673	0.99817	0.0573236	0.954303	0.0768103	0.987584	0.143752	0.879014	-0.248358	0.178988	0.233819	0.675476
ILMN_2676066	Stard7	START domain containing 7	99138	0.284476	0.0370565	0.319834	0.0396739	0.0400976	0.999748	0.0953028	0.609134	0.210544	0.578814	0.143427	0.944305	0.206758	0.859922	0.13743	0.727754	0.137013	0.977275	0.1145	0.852644	0.0215838	0.909646	0.0746317	0.912288
ILMN_2622671	Acsl1	acyl-CoA synthetase long-chain family member 1	14081	0.449056	0.0756177	0.148933	0.747159	0.093194	0.999748	1.20563	1.71642e-09	0.288978	0.691248	0.305485	0.906974	0.412658	0.788354	0.323263	0.59009	0.0552524	0.990143	0.221884	0.830681	0.649605	0.000986265	0.0118701	0.997879
ILMN_2644185	Apof	apolipoprotein F	103161	-0.184878	0.448715	-0.277564	0.300834	0.034298	0.999748	-0.425843	0.0113769	0.035875	0.973373	0.0745533	0.980534	-0.227348	0.932874	-0.264388	0.555368	0.143782	0.977275	-0.0794209	0.946075	-0.655972	1.63183e-05	0.0243344	0.991009
ILMN_1230739	Igfbp1	insulin-like growth factor binding protein 1	16006	0.856043	0.0808472	-0.275641	0.757168	0.235835	0.999748	0.384545	0.530509	0.337898	0.854951	0.027942	0.999548	0.303262	0.990969	0.131326	0.956676	0.012493	0.995889	0.167753	0.955984	1.01831	0.00948899	0.0339191	0.996529
ILMN_2840975	Gls2	glutaminase 2 (liver, mitochondrial)	216456	0.372989	0.0395857	0.427847	0.0384042	-0.0826187	0.999748	-0.630113	1.73284e-05	0.219543	0.686935	0.0952776	0.977245	0.107325	0.990969	0.173817	0.750671	0.203879	0.977275	0.204234	0.808004	-0.857256	3.47987e-09	0.193047	0.721418
ILMN_1220520	Acsm5	acyl-CoA synthetase medium-chain family member 5	272428	0.113735	0.663505	0.253609	0.313266	-0.11664	0.999748	-0.641066	1.04945e-05	-0.0360873	0.97229	-0.0732127	0.980534	-0.0985474	0.996177	-0.123727	0.840608	-0.161632	0.977275	-0.0976079	0.918432	-0.643108	5.77231e-06	-0.248326	0.60718
ILMN_3094608	Rdbp	RD RNA-binding protein	27632	0.106171	0.579263	0.0577101	0.841522	-0.0648373	0.999748	0.0181177	0.945777	-0.186418	0.657333	-0.0554372	0.980534	0.0529592	0.99817	-0.00921986	0.991652	0.000308354	0.999704	-0.0907351	0.895075	0.455111	3.94928e-05	-0.179481	0.648608
ILMN_1236758	Wfdc2	WAP four-disulfide core domain 2	67701	-1.60778	0.00425927	-1.60415	0.0126911	0.137502	0.999748	-1.21089	0.0218569	-0.340878	0.888816	-0.189932	0.984766	-1.01022	0.786926	-2.02799	0.00118498	-0.422051	0.977275	-0.338815	0.911821	-1.02305	0.0446815	0.0460819	0.996529
ILMN_2620053	Als2	amyotrophic lateral sclerosis 2 (juvenile) homolog (human)	74018	0.620438	0.000868067	0.501737	0.0251898	0.113141	0.999748	0.117865	0.684549	0.520273	0.271558	0.35964	0.856335	0.297386	0.864764	0.329856	0.415763	0.178318	0.977275	0.26468	0.793867	0.243268	0.197911	0.303887	0.538348
ILMN_2786860	Arl3	ADP-ribosylation factor-like 3	56350	0.468351	0.000352324	0.293759	0.0821673	0.0678911	0.999748	-0.0147028	0.958119	0.186601	0.657333	0.158326	0.937458	0.134805	0.971408	0.246396	0.377457	0.269974	0.977275	0.192932	0.787795	0.00573773	0.979297	0.168719	0.673502
ILMN_2836386	Ccl19	chemokine (C-C motif) ligand 19	24047	-0.574667	0.0120797	-0.246476	0.511608	-0.0383197	0.999748	0.129498	0.708672	-0.380339	0.565172	-0.302846	0.906974	-0.0222612	0.99817	-0.167611	0.837413	-0.263046	0.977275	-0.120503	0.926835	0.355453	0.0899738	-0.230199	0.764458
ILMN_2729607	Scnn1a	sodium channel, nonvoltage-gated 1 alpha	20276	0.96276	0.00135988	0.51329	0.228232	-0.0999371	0.999748	-0.594731	0.0444734	0.3991	0.673659	0.107359	0.984609	-0.061245	0.99817	0.0501976	0.971716	0.312065	0.977275	0.34173	0.809306	-0.625105	0.020698	0.100959	0.963721
ILMN_1221851	Adamts2	a disintegrin-like and metallopeptidase (reprolysin type) with thrombospondin type 1 motif, 2	216725	-0.613619	0.0320857	-0.599406	0.0792512	-0.0136653	0.999748	-0.321929	0.324486	-0.405823	0.617606	-0.238792	0.955303	-0.387965	0.89484	-0.484298	0.400712	-0.169355	0.977275	-0.369858	0.793867	-0.451899	0.0747301	-0.339398	0.676426
ILMN_3154849	Clpx	caseinolytic peptidase X (E.coli)	270166	1.32062	0.00274057	0.907186	0.109129	0.431185	0.999748	0.222414	0.756484	0.762628	0.564528	0.713583	0.906974	0.132536	0.99817	0.217828	0.911701	0.50263	0.977275	0.323232	0.887035	-0.410827	0.390838	0.609272	0.640752
ILMN_1237034	AU040320	expressed sequence AU040320	100317	-0.339546	0.0221726	-0.105759	0.698428	-0.0415059	0.999748	0.246827	0.0903969	-0.00614223	0.993075	-0.070704	0.980534	0.162333	0.948389	0.116126	0.820556	-0.126327	0.977275	-0.0361578	0.975121	0.0983893	0.56164	-0.0410792	0.97406
ILMN_1225985	Serpina7	serine (or cysteine) peptidase inhibitor, clade A (alpha-1 antiproteinase, antitrypsin), member 7	331535	-1.05937	0.00837096	-0.788592	0.126457	0.038042	0.999748	0.43027	0.380153	-0.241713	0.887724	-0.120605	0.986225	0.156737	0.99817	-0.120685	0.954303	-0.330792	0.977275	-0.348723	0.852688	-0.105789	0.851704	0.275352	0.872568
ILMN_1216279	Irf6	interferon regulatory factor 6	54139	0.836492	0.00987978	0.741062	0.0570234	0.25054	0.999748	0.0747756	0.903925	0.360264	0.723818	0.262681	0.955303	-0.0334005	0.99817	0.256628	0.820556	0.252219	0.977275	0.00756174	0.996245	-0.0475989	0.919346	0.180887	0.913393
ILMN_1229246	Spata2L	spermatogenesis associated 2-like	78779	-0.28789	0.352379	-0.125939	0.802646	0.0554269	0.999748	-0.977544	2.49022e-06	-0.0309455	0.987566	-0.0215822	0.998182	0.0196913	0.99817	0.0498186	0.968597	0.160241	0.977275	0.150959	0.908554	-0.982409	1.40213e-06	0.148604	0.900492
ILMN_2660793	F9	coagulation factor IX	14071	-0.0991746	0.447349	-0.0872149	0.6191	0.0191582	0.999748	-0.303291	0.000356719	-0.0365488	0.93864	-0.0188285	0.992267	-0.060837	0.990969	0.0283858	0.956786	0.0215296	0.991011	0.0210265	0.979645	-0.45905	2.29065e-08	-0.00587517	0.997324
ILMN_2479370	Tm4sf4	transmembrane 4 superfamily member 4	229302	-0.109657	0.703404	-0.0650679	0.876238	0.162196	0.999748	0.358955	0.041384	-0.0543284	0.952985	-0.0390209	0.990458	-0.0267616	0.99817	-0.0149987	0.989527	-0.171407	0.977275	-0.11584	0.902975	0.151838	0.454588	0.137669	0.85139
ILMN_2662160	Impa2	inositol (myo)-1(or 4)-monophosphatase 2	114663	-0.792469	0.000550478	-0.747312	0.00289284	-0.220817	0.999748	0.994021	6.18926e-07	-0.392635	0.578814	-0.38623	0.906974	-0.202201	0.990969	-0.778833	0.00448182	-0.264816	0.977275	-0.376338	0.787795	0.573972	0.00433599	-0.205925	0.809186
ILMN_1214945	Ablim3	actin binding LIM protein family, member 3	319713	0.551923	0.0387582	0.252567	0.562334	-0.0131924	0.999748	0.0125928	0.981634	0.187232	0.856741	0.11942	0.980534	0.0216897	0.99817	-0.103252	0.935826	0.0712735	0.987584	0.134374	0.927678	-0.153622	0.61951	0.116404	0.935921
ILMN_2589350	Ces2e	carboxylesterase 2E	234673	0.240796	0.435287	0.225283	0.57786	0.00021314	0.999924	0.132019	0.715663	0.282423	0.70015	0.00777505	0.999548	0.0272354	0.99817	-0.0627079	0.961358	-0.0102689	0.994651	0.0171392	0.9943	0.493236	0.0161204	0.256051	0.738588
ILMN_2862623	Itih3	inter-alpha trypsin inhibitor, heavy chain 3	16426	0.139119	0.798287	-0.0621941	0.943986	0.12689	0.999748	-0.0710622	0.907883	0.141933	0.925495	0.206802	0.967165	-0.0157464	0.999403	0.186174	0.875746	0.444796	0.977275	0.133074	0.949122	-0.707051	0.0097901	0.401451	0.669309
ILMN_2915835	NA	NA	NA	-0.270811	0.318696	-0.385142	0.193694	0.0769011	0.999748	-0.343655	0.132459	0.026727	0.988172	0.129174	0.970215	0.0224781	0.99817	-0.0585755	0.961364	0.141152	0.977275	0.055238	0.974962	-0.519692	0.00565828	-0.0274094	0.991959
ILMN_2740852	F2r	coagulation factor II (thrombin) receptor	14062	-0.306973	0.226648	-0.133175	0.753535	0.18763	0.999748	0.126235	0.703323	-0.391427	0.544083	-0.175951	0.955303	-0.180881	0.990969	-0.187107	0.791713	-0.0453357	0.991824	-0.100778	0.943001	0.489497	0.00858549	-0.0595274	0.974637
ILMN_2618396	Pter	phosphotriesterase related	19212	-0.301276	0.144399	-0.255793	0.354442	0.330507	0.999748	-0.601233	0.00014212	0.000798517	0.999142	0.0547603	0.986225	-0.191561	0.96825	0.12237	0.852477	0.0498212	0.988094	-0.0799394	0.946075	-0.474163	0.00233899	0.240848	0.656308
ILMN_2762640	Gls2	glutaminase 2 (liver, mitochondrial)	216456	0.337284	0.0432353	0.385825	0.0418512	-0.0640584	0.999748	-0.602103	7.3273e-06	0.211509	0.659543	0.0727114	0.980534	0.0117459	0.99817	0.157911	0.757174	0.219296	0.977275	0.19487	0.798049	-0.894653	3.66055e-11	0.186843	0.693463
ILMN_2964473	Tmem168	transmembrane protein 168	101118	0.266378	0.378227	-0.136688	0.769713	-0.0317119	0.999748	-0.134646	0.712622	0.118227	0.911755	-0.0482572	0.991079	-0.0427953	0.99817	0.0120553	0.993921	-0.0208325	0.994651	0.0309849	0.98552	-0.594115	0.00309785	-0.0424785	0.985453
ILMN_2651076	Shisa5	shisa homolog 5 (Xenopus laevis)	66940	-0.48523	0.00973187	-0.511696	0.0152383	-0.109841	0.999748	-0.285244	0.141058	-0.381602	0.464925	-0.314422	0.870044	-0.129559	0.990969	-0.181993	0.760036	-0.180951	0.977275	-0.185107	0.822469	0.000999841	0.997285	-0.224047	0.684109
ILMN_2913078	Cps1	carbamoyl-phosphate synthetase 1	227231	0.622865	0.0410621	0.714631	0.038958	-0.0805385	0.999748	-0.606812	0.0259862	0.217169	0.854077	0.181017	0.967165	0.390975	0.89484	0.377666	0.628535	0.261958	0.977275	0.25102	0.854778	0.10407	0.791226	0.111797	0.95533
ILMN_2792485	Ube2e2	ubiquitin-conjugating enzyme E2E 2 (UBC4/5 homolog, yeast)	218793	-0.61719	8.3915e-05	-0.367802	0.0697211	-0.0698785	0.999748	0.0285986	0.929639	-0.0879078	0.902916	-0.133712	0.955303	0.0424722	0.99817	-0.0427138	0.962187	-0.293547	0.977275	-0.183984	0.809306	-0.187619	0.261797	-0.145214	0.805172
ILMN_2789904	Abcg8	ATP-binding cassette, sub-family G (WHITE), member 8	67470	-0.931965	0.00764476	-0.434092	0.425976	0.375157	0.999748	-0.152078	0.795693	-0.159323	0.922884	-0.240529	0.961586	0.125308	0.99817	0.122316	0.945995	-0.384495	0.977275	-0.36966	0.809306	1.12756	8.83083e-05	-0.623969	0.487269
ILMN_2677824	Susd4	sushi domain containing 4	96935	0.812453	0.0705778	0.711354	0.215309	-0.12574	0.999748	-0.0511876	0.952206	0.0450007	0.988283	0.302638	0.960862	0.148624	0.99817	0.742845	0.398949	0.140205	0.987584	-0.0835011	0.979669	-1.27305	0.00026642	-0.105902	0.976135
ILMN_2736783	Kctd12	potassium channel tetramerisation domain containing 12	239217	-0.302654	0.243468	-0.422247	0.14242	0.0848518	0.999748	0.0951731	0.79652	-0.0209404	0.989342	-0.0367706	0.992539	0.306222	0.89484	0.14449	0.852947	-0.0323786	0.994651	0.186755	0.858519	0.703412	0.000104532	0.163045	0.851797
ILMN_1251748	Cytip	cytohesin 1 interacting protein	227929	-0.307818	0.22401	-0.297285	0.362376	-0.119728	0.999748	0.239226	0.361909	-0.243311	0.723818	-0.236525	0.947031	0.0321476	0.99817	0.273072	0.635433	-0.191082	0.977275	-0.0860875	0.951563	0.696381	0.00010167	-0.0580817	0.974637
ILMN_2955883	Vps29	vacuolar protein sorting 29 (S. pombe)	56433	-0.297948	0.00315421	-0.143356	0.346243	-0.0778303	0.999748	0.198361	0.0430477	-0.173913	0.564528	-0.118372	0.937458	-0.100229	0.972332	-0.15769	0.502331	-0.1236	0.977275	-0.10454	0.815321	0.212234	0.0174478	-0.0909016	0.801883
ILMN_2837671	Fblim1	filamin binding LIM protein 1	74202	-0.495327	0.0940212	-0.484783	0.18464	-0.047022	0.999748	0.418765	0.140733	-0.278651	0.762895	-0.160203	0.969519	-0.215294	0.990969	-0.0115746	0.994481	0.0206556	0.994651	0.0605072	0.979645	0.831421	0.000237206	-0.0514808	0.984176
ILMN_1257060	Pla2g15	phospholipase A2, group XV	192654	-0.431173	0.0213406	-0.113315	0.751629	-0.137893	0.999748	-0.026362	0.941978	-0.237296	0.673659	-0.294153	0.906974	0.251154	0.89484	0.259729	0.564817	-0.190111	0.977275	-0.125721	0.892075	1.03783	2.8551e-11	-0.159528	0.808718
ILMN_1220893	Zfp281	zinc finger protein 281	226442	-0.326744	0.0814728	0.0475942	0.914061	-0.153644	0.999748	-0.325069	0.0545263	-0.113344	0.880339	-0.101073	0.972032	-0.124516	0.990969	0.0336747	0.969227	-0.0310373	0.994254	-0.0618422	0.958585	-0.309148	0.0493076	0.0579789	0.963579
ILMN_3156010	Pdzrn3	PDZ domain containing RING finger 3	55983	-0.846642	0.00305412	-0.500409	0.202407	-0.166181	0.999748	0.804977	0.00146894	-0.259781	0.804394	-0.187214	0.967165	0.0664392	0.99817	-0.0589207	0.96806	-0.33445	0.977275	-0.0559772	0.980284	0.34201	0.239207	-0.106187	0.957067
ILMN_2446175	Vps29	vacuolar protein sorting 29 (S. pombe)	56433	-0.261721	0.019488	-0.232148	0.092368	-0.0645199	0.999748	0.147602	0.225332	-0.1983	0.544083	-0.191865	0.870044	-0.120663	0.954405	-0.206749	0.341612	-0.0776893	0.977275	-0.187533	0.787795	0.187587	0.0603705	-0.131503	0.685034
ILMN_2743244	Cd86	CD86 antigen	12524	-0.440931	0.0417222	-0.308291	0.306631	0.0918675	0.999748	0.271038	0.241375	-0.0573346	0.957763	-0.0860347	0.980534	0.312074	0.88876	0.49141	0.132381	0.0715205	0.987584	-0.0436061	0.979645	0.74147	1.35681e-05	0.10926	0.923369
ILMN_2982764	Ugt2a3	UDP glucuronosyltransferase 2 family, polypeptide A3	72094	0.384409	0.107356	0.202444	0.594446	0.0319771	0.999748	-0.792885	1.78062e-05	0.025387	0.988283	0.168501	0.958027	-0.248558	0.942443	-0.306834	0.569769	0.240967	0.977275	0.185982	0.858394	-0.783772	1.34145e-05	0.197548	0.797325
ILMN_1250279	Serpinb6a	serine (or cysteine) peptidase inhibitor, clade B, member 6a	20719	-0.450977	0.0120797	-0.32247	0.172503	-0.0138064	0.999748	0.224006	0.267845	-0.161272	0.799953	-0.294891	0.898493	0.0437441	0.99817	0.0423863	0.963596	-0.139092	0.977275	-0.191852	0.809306	0.987133	5.57167e-11	-0.158614	0.800307
ILMN_2703392	LOC100047937	10-formyltetrahydrofolate dehydrogenase-like	100047937	0.776692	9.09417e-05	0.598383	0.011228	0.0480957	0.999748	-0.209439	0.427515	0.307443	0.615789	0.21534	0.951094	0.249886	0.941678	0.383476	0.363231	0.189426	0.977275	0.337668	0.787795	-0.101941	0.700316	0.213676	0.75955
ILMN_2509962	Zfp276	zinc finger protein (C2H2 type) 276	57247	-0.442962	0.0482853	-0.0566962	0.916604	0.0183361	0.999748	-0.394826	0.0570768	-0.283208	0.660113	-0.0301645	0.992539	-0.00295139	0.999996	-0.0328717	0.973258	0.0414391	0.994052	0.0379643	0.982808	-0.333713	0.0920738	0.11641	0.919838
ILMN_2878060	Anxa6	annexin A6	11749	0.473239	0.00312759	0.265293	0.241408	0.110837	0.999748	0.284932	0.0767217	0.189887	0.704042	0.14414	0.955303	0.185635	0.942443	0.1802	0.696526	0.162654	0.977275	0.239384	0.787795	0.5863	1.17367e-05	0.230924	0.618398
ILMN_2671923	Ly86	lymphocyte antigen 86	17084	-0.462683	0.0880854	-0.666477	0.0225732	0.0979084	0.999748	0.453599	0.0662167	-0.223652	0.807768	-0.222135	0.955303	0.107832	0.99817	0.0420232	0.971177	0.0542226	0.991011	0.0123253	0.995361	1.02692	7.72223e-07	-0.0211231	0.996397
ILMN_2628522	Ablim3	actin binding LIM protein family, member 3	319713	0.64334	0.0123829	0.416917	0.240318	0.0388459	0.999748	0.0580608	0.905487	0.389805	0.588195	0.247968	0.955303	0.234189	0.987262	0.310207	0.647744	0.138016	0.97996	0.168971	0.897482	0.176588	0.54998	0.0912551	0.957535
ILMN_1255766	Sh3bp2	SH3-domain binding protein 2	24055	-0.376127	0.0497786	-0.0952586	0.795826	-0.0572517	0.999748	-0.414696	0.0128255	-0.219678	0.698253	-0.168525	0.955303	-0.194291	0.960538	-0.151943	0.805507	-0.111549	0.977275	-0.0353738	0.979837	-0.435254	0.00498896	-0.0737276	0.949496
ILMN_2807757	Phkb	phosphorylase kinase beta	102093	0.592905	0.0120638	0.491644	0.0926197	0.330146	0.999748	0.442725	0.0490215	0.181742	0.845045	0.291551	0.925281	0.498272	0.562046	0.234491	0.750491	0.32367	0.977275	0.317	0.793867	0.210599	0.402272	0.383986	0.523026
ILMN_1221105	Gnmt	glycine N-methyltransferase	14711	0.476524	0.00532234	0.48124	0.0134612	0.242668	0.999748	-0.687663	1.9488e-06	0.157199	0.798538	0.229378	0.906974	0.0541315	0.99817	0.133963	0.827422	0.167236	0.977275	0.21196	0.797458	-0.548499	0.000111718	0.233522	0.643455
ILMN_2488599	Rims3	regulating synaptic membrane exocytosis 3	242662	-0.266983	0.413483	-0.422765	0.217693	0.177114	0.999748	0.283134	0.347066	-0.15256	0.887708	-0.0205925	0.999153	0.231704	0.986697	0.303754	0.653526	0.241569	0.977275	0.011047	0.995545	0.704582	0.000756479	0.0464449	0.984903
ILMN_2467800	Uap1l1	UDP-N-acteylglucosamine pyrophosphorylase 1-like 1	227620	-1.13124	0.0101792	-0.8922	0.104664	0.256832	0.999748	1.40609	0.000161997	-0.720104	0.578814	-0.702678	0.906974	-0.0517394	0.99817	-0.239387	0.89036	-0.47245	0.977275	-0.680073	0.787795	1.36612	0.000150106	-0.591236	0.643455
ILMN_1228320	Cfp	complement factor properdin	18636	-0.512382	0.0620275	-0.326357	0.416155	0.164606	0.999748	0.449305	0.0810471	0.0273849	0.988283	-0.0282697	0.996187	0.166934	0.990969	0.2712	0.728594	0.0152959	0.994651	0.0482496	0.981328	1.07878	4.48804e-07	0.0424972	0.987218
ILMN_1228718	Sdc1	syndecan 1	20969	0.552789	0.0348601	0.347519	0.355487	0.0415621	0.999748	0.029715	0.953419	0.289882	0.710776	0.333287	0.906974	0.0563698	0.99817	0.116017	0.921206	0.224318	0.977275	0.192269	0.877368	-0.414549	0.0725271	0.633012	0.262234
ILMN_1229082	Klhl21	kelch-like 21 (Drosophila)	242785	-0.627791	0.0207238	-0.284369	0.523644	-0.0912268	0.999748	-0.368839	0.201649	-0.325841	0.691248	0.0157314	0.999548	-0.0262201	0.99817	-0.166469	0.864542	-0.120976	0.984372	-0.171551	0.898021	-0.501008	0.0343899	-0.360724	0.643455
ILMN_1216854	Zfp787	zinc finger protein 787	67109	-0.317411	0.017019	-0.0758679	0.767948	-0.17958	0.999748	-0.302593	0.0110291	-0.134991	0.757907	-0.217475	0.898493	-0.172486	0.904705	-0.161211	0.643394	-0.218203	0.977275	-0.163997	0.797458	-0.325609	0.0032127	-0.17019	0.656308
ILMN_2672708	Lrp11	low density lipoprotein receptor-related protein 11	237253	-0.257863	0.388047	-0.111298	0.81971	-0.0604577	0.999748	0.53273	0.0122227	-0.109736	0.920542	-0.00404089	0.999548	-0.0675897	0.99817	0.0801158	0.947419	0.24943	0.977275	0.133863	0.916652	0.20435	0.419423	-0.168037	0.858442
ILMN_1222637	Anp32a	acidic (leucine-rich) nuclear phosphoprotein 32 family, member A	11737	0.37351	0.0392142	0.0822687	0.82185	0.144474	0.999748	-0.0899644	0.743752	0.149351	0.817935	0.0225729	0.993219	0.136961	0.990969	0.136197	0.826729	0.176044	0.977275	-0.08936	0.930362	0.0800899	0.719042	0.0636709	0.957009
ILMN_1230913	Metap1	methionyl aminopeptidase 1	75624	0.197331	0.121283	0.279356	0.0418512	-0.0316192	0.999748	0.0256595	0.908365	0.0779462	0.873529	0.0342742	0.986225	0.00216241	0.999996	0.0302239	0.961373	-0.0447442	0.987584	0.0592743	0.931308	-0.202302	0.052067	0.0725298	0.888204
ILMN_1229741	Rap1b	RAS related protein 1b	215449	-0.337295	0.0431293	-0.176799	0.500999	-0.0238276	0.999748	0.0185013	0.954438	-0.178215	0.723827	-0.0960925	0.967165	-0.0292803	0.99817	-0.0937879	0.873544	-0.0713881	0.985696	-0.127754	0.869239	0.222066	0.144382	-0.0354455	0.980868
ILMN_3125920	Mast2	microtubule associated serine/threonine kinase 2	17776	-0.50858	0.0267272	-0.061006	0.913191	-0.035163	0.999748	-0.014419	0.975019	-0.0708414	0.949136	-0.034294	0.992539	-0.00274764	0.999996	-0.149887	0.849513	-0.127774	0.978574	-0.101346	0.94466	0.0424468	0.895309	-0.0811563	0.957293
ILMN_2686721	Tap2	transporter 2, ATP-binding cassette, sub-family B (MDR/TAP)	21355	-0.645292	0.0114985	-0.276387	0.509432	-0.0779634	0.999748	-0.463051	0.0600795	-0.369877	0.619538	-0.288456	0.937458	-0.126872	0.99817	-0.180237	0.840608	-0.257846	0.977275	-0.342276	0.793867	-0.379291	0.10961	-0.384178	0.570534
ILMN_2908070	Gtse1	G two S phase expressed protein 1	29870	-0.578401	0.0152035	-0.401151	0.210134	-0.106866	0.999748	-0.129499	0.723606	-0.128838	0.898874	-0.0494948	0.990458	-0.150439	0.990969	-0.32976	0.571009	-0.0784605	0.987584	-0.204368	0.853651	-0.110199	0.714699	-0.388297	0.523026
ILMN_2844097	Foxn3	forkhead box N3	71375	0.18547	0.567607	0.217377	0.58181	-0.199633	0.999748	-0.762351	0.000100238	-0.128556	0.894036	-0.0020027	0.999548	-0.0917636	0.99817	-0.0544854	0.963596	-0.100061	0.987584	-0.15825	0.891093	-0.585454	0.0025213	-0.246663	0.744144
ILMN_1213070	1700037H04Rik	RIKEN cDNA 1700037H04 gene	67326	-0.713771	0.00291196	-0.389189	0.254585	-0.0286468	0.999748	0.0355507	0.941149	-0.299276	0.691248	-0.118117	0.980534	-0.240095	0.971408	-0.259425	0.716709	-0.185954	0.977275	-0.198318	0.865097	-0.0457975	0.896214	-0.419505	0.515814
ILMN_2700408	Mgll	monoglyceride lipase	23945	-1.01758	3.50892e-06	-0.644679	0.0140196	-0.267719	0.999748	1.20167	1.01843e-09	-0.27205	0.704042	-0.105298	0.980534	-0.18908	0.990969	-0.483563	0.24664	-0.292628	0.977275	-0.359558	0.787795	-0.226163	0.355974	-0.250306	0.741443
ILMN_1259400	NA	NA	NA	-0.333341	0.228284	-0.278385	0.462666	-0.0892977	0.999748	0.133525	0.713752	-0.161008	0.871527	-0.251867	0.951094	-0.0139019	0.998776	0.0504739	0.966412	-0.182729	0.977275	-0.185104	0.873065	0.516762	0.0113612	-0.0930052	0.951353
ILMN_1225056	Slc5a6	solute carrier family 5 (sodium-dependent vitamin transporter), member 6	330064	-1.49306	0.000728551	-0.885878	0.137574	-0.271112	0.999748	0.0353486	0.969911	-0.986571	0.464925	-0.82026	0.856335	-0.133154	0.99817	-0.391472	0.792495	-0.641175	0.977275	-0.522727	0.809306	0.081191	0.902223	-0.671797	0.593532
ILMN_1250068	Atpif1	ATPase inhibitory factor 1	11983	-0.354388	0.0931683	-0.191389	0.564554	0.501174	0.232468	0.55499	0.00105923	-0.240524	0.691248	-0.169284	0.955303	-0.012784	0.998181	-0.0455941	0.963813	-0.136057	0.977275	-0.175608	0.842847	0.592124	0.00024675	-0.181601	0.79066
ILMN_2660851	Bcl10	B-cell leukemia/lymphoma 10	12042	-0.132709	0.504546	-0.0886649	0.756393	0.20608	0.999748	0.180413	0.283801	0.109596	0.854077	0.00660976	0.999548	0.0112999	0.99817	0.107349	0.839391	0.0244211	0.994497	-0.0121094	0.992852	0.262152	0.0466051	0.135505	0.793597
ILMN_1248535	Calr3	calreticulin 3	73316	0.507836	0.0267629	0.262304	0.461428	-0.122657	0.999748	0.0750064	0.848612	0.051465	0.968635	0.131121	0.969157	0.0447551	0.99817	0.180006	0.816724	-0.013969	0.994651	0.0819351	0.955984	-0.000398869	0.999274	-0.0598297	0.974637
ILMN_1225594	1110008P14Rik	RIKEN cDNA 1110008P14 gene	73737	-0.0362194	0.900402	-0.0378295	0.921623	-0.0436369	0.999748	0.039049	0.888199	-0.0926927	0.88567	0.0701017	0.980534	-0.0895184	0.991743	-0.0967	0.856648	0.0401422	0.988094	0.0744635	0.935135	-0.341755	0.00779335	0.0991624	0.8786
ILMN_1216985	Elp2	elongation protein 2 homolog (S. cerevisiae)	58523	0.399275	0.00646873	0.190383	0.394949	0.105785	0.999748	0.0885917	0.689305	0.215419	0.617799	0.14	0.955303	0.182685	0.92332	0.11921	0.816095	0.115064	0.977275	0.186597	0.795533	0.23335	0.0851607	0.284086	0.457108
ILMN_2803249	Inmt	indolethylamine N-methyltransferase	21743	0.145164	0.830555	0.308093	0.663183	-0.408622	0.999748	0.577124	0.151082	-0.125365	0.94778	-0.360622	0.955303	0.178705	0.99817	-0.0285078	0.991091	-0.326953	0.977275	-0.249792	0.898012	1.755	3.43187e-08	-0.287908	0.850522
ILMN_2612369	Prpf8	pre-mRNA processing factor 8	192159	0.242311	0.150656	0.182325	0.446451	0.0206046	0.999748	-0.142171	0.464344	0.0865792	0.891345	0.204693	0.906974	-0.0293005	0.99817	0.1244	0.808002	0.0397545	0.988094	0.0448727	0.969195	-0.303751	0.0210574	0.0183474	0.992547
ILMN_2868013	Pank1	pantothenate kinase 1	75735	-0.506318	0.000619839	-0.358458	0.0516411	0.0360398	0.999748	0.472614	0.000327635	-0.190084	0.691248	-0.128668	0.955303	-0.0106106	0.99817	-0.0170312	0.98454	-0.136111	0.977275	-0.105944	0.89063	0.218041	0.134655	-0.152191	0.770028
ILMN_3088934	2700094K13Rik	RIKEN cDNA 2700094K13 gene	72657	-0.342339	0.0386875	-0.270623	0.208657	-0.192705	0.999748	-0.0454493	0.874833	-0.216653	0.657333	-0.113408	0.960862	-0.109285	0.990969	-0.259322	0.465156	-0.0724904	0.984372	-0.0876512	0.920733	0.0680383	0.742057	-0.284982	0.487269
ILMN_2894678	H2-T10	histocompatibility 2, T region locus 10	15024	-0.524264	0.0470753	-0.221146	0.621372	0.0659673	0.999748	-0.0877878	0.841499	-0.267938	0.740075	-0.266882	0.951094	-0.20014	0.990969	-0.304477	0.65323	-0.215731	0.977275	-0.067451	0.970966	-0.0112942	0.977852	-0.134198	0.922299
ILMN_2758509	Abcb11	ATP-binding cassette, sub-family B (MDR/TAP), member 11	27413	0.713615	0.000589726	0.429033	0.118745	0.138503	0.999748	-0.35881	0.0981372	0.563416	0.271558	0.346122	0.906974	0.203783	0.980254	0.289703	0.600977	0.297923	0.977275	0.0790671	0.955984	0.0147958	0.964516	0.311288	0.601497
ILMN_2749747	Haus8	4HAUS augmin-like complex, subunit 8	76478	-1.06522	0.00460456	-1.05884	0.0135576	-0.059918	0.999748	0.120781	0.859537	-0.85641	0.464925	-0.597334	0.906974	-0.736871	0.652004	-0.848203	0.176948	-0.47321	0.977275	-0.491077	0.795533	0.0652804	0.905487	-0.741361	0.452645
ILMN_2700699	Lrrc28	leucine rich repeat containing 28	67867	-0.655879	0.0139973	-0.531565	0.11307	-0.281184	0.999748	0.00612782	0.990751	-0.323097	0.691248	-0.260047	0.955144	0.0406906	0.99817	-0.136708	0.90189	-0.143875	0.97996	-0.0684161	0.974355	0.281514	0.299997	0.100895	0.955545
ILMN_2984110	Plvap	plasmalemma vesicle associated protein	84094	-0.428055	0.0136446	-0.340191	0.123692	-0.205862	0.999748	-0.207181	0.297987	-0.195513	0.718276	-0.153566	0.955303	-0.0874477	0.99817	-0.267299	0.497688	-0.207437	0.977275	-0.177391	0.815321	0.0983192	0.636598	-0.212898	0.673502
ILMN_1233513	Rdbp	RD RNA-binding protein	27632	0.0477646	0.827164	0.0747546	0.757621	-0.0217546	0.999748	0.0395984	0.859306	-0.0200081	0.979612	-0.0640138	0.977245	0.0914839	0.990969	-0.0686787	0.889497	-0.00775858	0.994651	-0.078372	0.901332	0.428739	2.7298e-05	-0.138361	0.721418
ILMN_1221568	Cdca7	cell division cycle associated 7	66953	-0.329273	0.118677	0.0582494	0.899525	0.0180137	0.999748	0.202322	0.392212	-0.0265048	0.984639	0.114142	0.967165	0.119151	0.990969	0.176665	0.776967	-0.0668119	0.987584	-0.0948634	0.935135	0.411308	0.0130838	0.133434	0.869742
ILMN_3109728	Chdh	choline dehydrogenase	218865	0.0251583	0.939083	0.153511	0.572433	-0.168914	0.999748	0.5885	1.15754e-05	-0.0757589	0.919384	0.0135927	0.998321	0.0763769	0.99817	0.0874377	0.89036	-0.238288	0.977275	-0.19952	0.797458	0.013974	0.954609	-0.134871	0.814421
ILMN_1243170	Ubiad1	UbiA prenyltransferase domain containing 1	71707	0.0524177	0.884057	0.0232564	0.968395	0.0340807	0.999748	0.363435	0.0483194	-0.0675403	0.941844	0.0162883	0.998321	0.00953647	0.999397	0.0203457	0.98532	-0.188281	0.977275	-0.0150858	0.993183	0.161526	0.440997	-0.108797	0.912359
ILMN_1256142	Marcks	myristoylated alanine rich protein kinase C substrate	17118	-0.131092	0.503751	-0.15517	0.520166	0.0837462	0.999748	0.267899	0.0559483	-0.0608681	0.927945	-0.190108	0.906974	0.112831	0.990969	0.104225	0.840608	0.0648058	0.985696	0.0368837	0.974355	0.720002	2.7092e-09	0.0167299	0.993756
ILMN_1214050	Med18	mediator of RNA polymerase II transcription, subunit 18 homolog (yeast)	67219	-0.503011	0.00247925	-0.351081	0.0963742	-0.188945	0.999748	-0.134137	0.562377	-0.153958	0.798551	-0.0383374	0.988996	-0.226613	0.89484	-0.320874	0.338731	-0.0324173	0.994052	-0.19211	0.809306	-0.28963	0.0580576	-0.192075	0.710113
ILMN_1224505	Irf3	interferon regulatory factor 3	54131	0.414815	0.0188696	0.115708	0.729822	-0.0141958	0.999748	-0.331082	0.0471803	0.133249	0.848767	0.19965	0.937458	0.0447042	0.99817	0.0581163	0.947935	0.0879009	0.9822	0.170614	0.824564	-0.258874	0.112339	0.0738171	0.94241
ILMN_2882088	5430435G22Rik	RIKEN cDNA 5430435G22 gene	226421	-0.39446	0.143133	-0.143319	0.762949	0.141423	0.999748	0.216686	0.494374	0.0881348	0.940338	-0.0275059	0.995802	-0.128105	0.99817	0.0244042	0.985956	-0.019831	0.994651	-0.0581896	0.977475	0.714454	0.000361658	0.135081	0.913393
ILMN_2746123	Lrrc39	leucine rich repeat containing 39	109245	-0.740268	0.00305412	-0.734545	0.009676	0.0516545	0.999748	0.416805	0.104789	-0.281575	0.725083	-0.256199	0.955144	-0.09155	0.99817	-0.189026	0.835436	-0.222142	0.977275	-0.332659	0.793867	0.0724908	0.838989	-0.296248	0.694849
ILMN_2688639	Pxmp4	peroxisomal membrane protein 4	59038	0.625875	0.00837096	0.22143	0.587836	0.192039	0.999748	0.810599	5.4878e-05	0.295963	0.691248	0.155884	0.96587	-0.0854685	0.99817	-0.220893	0.773455	0.15925	0.977275	0.0726014	0.966214	0.477744	0.0210008	0.197755	0.81815
ILMN_3118707	Sla	src-like adaptor	20491	-0.34075	0.212469	-0.114332	0.816931	0.114769	0.999748	0.205488	0.511111	-0.264041	0.724297	-0.207894	0.955303	0.0830633	0.99817	0.00777888	0.994924	-0.119591	0.9822	0.0235321	0.989192	0.683478	0.000490506	0.131364	0.914263
ILMN_2458587	Zfp592	zinc finger protein 592	233410	0.048251	0.876087	0.1583	0.580434	-0.0494896	0.999748	-0.235441	0.188992	0.0597082	0.941338	0.179962	0.947688	0.221319	0.901894	0.094373	0.883087	0.0283822	0.99429	0.0497997	0.969011	-0.357079	0.0133835	-0.122673	0.853111
ILMN_1245425	Atp2a2	ATPase, Ca++ transporting, cardiac muscle, slow twitch 2	11938	0.656972	0.017574	0.502725	0.161013	0.0997108	0.999748	0.260371	0.455901	0.202057	0.854077	0.26875	0.955144	0.181948	0.990969	0.306635	0.690371	0.208107	0.977275	0.313257	0.809306	-0.234668	0.427772	0.565011	0.330099
ILMN_1233746	Eif3b	eukaryotic translation initiation factor 3, subunit B	27979	0.494991	0.0133728	0.176058	0.613735	0.0617668	0.999748	-0.0685232	0.843147	0.0409562	0.972373	0.0912359	0.980534	0.18993	0.976188	0.028119	0.976514	-0.0548135	0.987584	0.209536	0.809306	0.133265	0.563943	0.16373	0.819272
ILMN_2608043	Hes6	hairy and enhancer of split 6 (Drosophila)	55927	0.504297	0.202784	0.147097	0.842387	0.0949439	0.999748	-0.0991706	0.874539	0.0102143	0.9948	0.0285995	0.99841	-0.0285561	0.99817	0.149057	0.930152	0.0559185	0.994651	0.212598	0.906483	0.682788	0.0239442	-0.0309079	0.996397
ILMN_2621472	Get4	golgi to ER traffic protein 4 homolog (S. cerevisiae)	67604	-0.412151	0.00845419	-0.0684773	0.837054	-0.128581	0.999748	0.144033	0.477572	-0.244004	0.588195	-0.233304	0.906974	-0.10872	0.990969	-0.114756	0.838402	-0.19386	0.977275	-0.256575	0.787795	-0.0546488	0.795913	-0.239982	0.56364
ILMN_1244631	Ugp2	UDP-glucose pyrophosphorylase 2	216558	-0.6567	0.00117963	-0.477671	0.059471	-0.275309	0.999748	-0.972858	3.19295e-08	-0.257667	0.691248	-0.0252917	0.993367	-0.0690294	0.99817	-0.188587	0.786339	-0.191829	0.977275	-0.143294	0.891517	-0.627822	0.000283389	-0.258579	0.673502
ILMN_2894751	Elp2	elongation protein 2 homolog (S. cerevisiae)	58523	0.423421	0.00680821	0.156998	0.556163	0.0120765	0.999748	-0.0180697	0.954878	0.139634	0.80632	0.130778	0.955303	0.123798	0.990969	0.200525	0.629069	0.145146	0.977275	0.179769	0.809306	0.097874	0.6008	0.229943	0.593885
ILMN_2759499	Fam83f	family with sequence similarity 83, member F	213956	0.559091	0.128648	0.245492	0.693597	-0.128352	0.999748	0.216976	0.658247	-0.237269	0.863905	-0.641157	0.856335	0.445717	0.89484	0.478838	0.551526	-0.136832	0.987584	-0.256588	0.874791	1.09585	6.16559e-05	-0.145323	0.938194
ILMN_2668835	Npas2	neuronal PAS domain protein 2	18143	0.73512	0.030266	0.323514	0.562623	0.379037	0.999748	0.0440506	0.946271	0.279523	0.823691	0.255066	0.958027	0.20902	0.990969	0.16007	0.911701	0.073004	0.990469	0.471109	0.787795	0.197831	0.617828	0.257698	0.831507
ILMN_2868827	Cyth1	cytohesin 1	19157	-0.699593	0.0014349	-0.416908	0.160795	-0.149032	0.999748	-0.120833	0.730853	-0.325351	0.628702	-0.308998	0.906974	-0.00390985	0.999996	-0.0938983	0.932848	-0.11766	0.981607	-0.288948	0.795533	-0.106572	0.710457	0.0255268	0.993756
ILMN_2637066	Fam96b	family with sequence similarity 96, member B	68523	0.437198	0.00553556	0.269755	0.210246	0.20276	0.999748	0.349125	0.0166089	0.0486781	0.950271	0.174965	0.937458	0.294199	0.737311	0.244971	0.499594	0.199331	0.977275	0.15146	0.82822	0.431328	0.00110404	0.140299	0.802722
ILMN_3146952	Pde1a	phosphodiesterase 1A, calmodulin-dependent	18573	-0.625883	0.00343012	-0.304326	0.34456	-0.159675	0.999748	-0.270517	0.275029	-0.218773	0.767781	-0.106088	0.980534	-0.01008	0.999706	-0.410419	0.338731	-0.132536	0.977275	-0.0946323	0.944871	-0.293044	0.161199	-0.115496	0.922753
ILMN_2607215	Plin5	perilipin 5	66968	0.443004	0.0737975	0.181576	0.671386	0.00951665	0.999748	0.527123	0.0128817	0.147255	0.884078	0.237384	0.952295	0.0485439	0.99817	-0.131378	0.883087	0.0387935	0.994497	-0.00898678	0.995545	0.104102	0.727836	0.154533	0.876818
ILMN_2644477	Mfsd3	major facilitator superfamily domain containing 3	69572	0.507988	0.0175861	0.578691	0.0152383	0.106789	0.999748	0.242462	0.331707	0.285317	0.657333	0.268416	0.917054	0.23065	0.954405	0.373048	0.397566	0.185361	0.977275	0.385872	0.787795	0.0327873	0.913649	0.164406	0.832273
ILMN_2631771	Cenpb	centromere protein B	12616	-0.612501	0.000368644	-0.357138	0.118323	-0.289119	0.999748	-0.371994	0.0262886	-0.265386	0.607839	-0.27276	0.906974	-0.233904	0.906509	-0.388531	0.212238	-0.284905	0.977275	-0.461733	0.392757	-0.254112	0.135288	-0.430595	0.297788
ILMN_2699645	Rtn4	reticulon 4	68585	-0.537618	0.0876341	-0.463514	0.263306	0.374243	0.999748	0.968365	0.000100238	-0.10014	0.94428	-0.153457	0.977245	0.198736	0.990969	-0.00171971	0.99902	0.024373	0.994651	-0.0174096	0.994654	0.668462	0.00748884	0.00935311	0.998291
ILMN_1224768	Ehd4	EH-domain containing 4	98878	-0.397003	0.0144469	-0.424778	0.0225732	-0.0776276	0.999748	0.731544	6.33907e-08	-0.298897	0.531749	-0.24909	0.906974	0.00664042	0.999996	-0.0996196	0.865377	-0.157246	0.977275	-0.0931914	0.915257	0.776409	6.67013e-09	-0.246198	0.563958
ILMN_2732696	Lrrc29	leucine rich repeat containing 29	234684	-0.341327	0.0626963	-0.0353923	0.940484	-0.0130449	0.999748	-0.265875	0.13916	-0.0526024	0.950375	-0.116354	0.96387	-0.196877	0.942443	0.0442997	0.962354	-0.0143007	0.994651	0.0480707	0.96992	-0.305812	0.0496412	-0.0285911	0.987218
ILMN_2747923	Slc40a1	solute carrier family 40 (iron-regulated transporter), member 1	53945	-0.450275	0.0126296	-0.202783	0.485905	-0.120274	0.999748	-0.224869	0.268744	-0.00876638	0.992297	-0.0571091	0.986225	-0.109896	0.990969	-0.0452478	0.962665	-0.144852	0.977275	-0.274501	0.787795	-0.132945	0.512419	-0.0430078	0.977988
ILMN_2681057	Acer3	alkaline ceramidase 3	66190	0.110577	0.561477	0.126471	0.590828	-0.0194242	0.999748	0.404032	0.000562794	0.106327	0.84332	-0.0320789	0.988996	0.351913	0.192877	0.192894	0.561403	-0.0891688	0.977275	-0.0233678	0.982808	0.80061	5.35303e-12	0.118601	0.806846
ILMN_2731760	Myo1f	myosin IF	17916	-0.461543	0.144934	-0.296278	0.53706	0.0737732	0.999748	0.458068	0.113791	-0.0978897	0.943709	-0.0177324	0.999548	0.212036	0.990969	0.127431	0.925165	0.0219634	0.994651	-0.0923384	0.961655	0.645433	0.00789518	-0.0425623	0.988977
ILMN_1233334	Fpgs	folylpolyglutamyl synthetase	14287	0.786012	0.000663036	0.616815	0.0281254	-0.0103299	0.999748	0.428539	0.0678215	0.511913	0.464925	0.382517	0.906974	0.283953	0.941678	0.317915	0.608358	0.306166	0.977275	0.205399	0.856235	0.227557	0.369659	0.387972	0.52306
ILMN_2629030	NA	NA	NA	0.223995	0.352379	0.239035	0.426424	0.0271514	0.999748	0.259432	0.221593	0.0946329	0.912466	0.0580263	0.986225	0.167691	0.990969	0.245852	0.629069	0.106761	0.978877	-0.0196618	0.989179	0.462264	0.00459491	-0.122659	0.886044
ILMN_2756113	Nln	neurolysin (metallopeptidase M3 family)	75805	0.107559	0.657457	0.0915088	0.772723	0.0406432	0.999748	0.514038	0.0001852	-0.00214351	0.997624	0.0323042	0.991578	0.0403205	0.99817	0.234292	0.544928	-0.156621	0.977275	-0.0586624	0.955984	-0.0118127	0.962082	-0.107195	0.87598
ILMN_2744603	Gchfr	GTP cyclohydrolase I feedback regulator	320415	0.343246	0.00861862	0.187646	0.325975	0.149473	0.999748	-0.150747	0.328593	0.193874	0.605298	0.169538	0.906974	-0.0133058	0.99817	0.117579	0.786339	0.123093	0.977275	0.184969	0.787795	0.149745	0.254343	0.221673	0.522847
ILMN_2722996	Sirpa	signal-regulatory protein alpha	19261	-0.689766	0.0202863	-0.646476	0.0718686	0.0649933	0.999748	0.570004	0.0405796	-0.34157	0.704042	-0.299476	0.951094	0.0433749	0.99817	0.133784	0.922673	-0.130551	0.985696	-0.0693328	0.977592	1.52656	4.68376e-10	-0.154331	0.923247
ILMN_2861225	Dhx35	DEAH (Asp-Glu-Ala-His) box polypeptide 35	71715	-0.127713	0.530614	0.0253175	0.951262	0.15189	0.999748	0.339454	0.0119254	0.0847716	0.891615	0.0445195	0.986225	0.0981958	0.990969	0.112059	0.830893	0.11271	0.977275	0.141205	0.828409	0.416363	0.000728425	-0.0404257	0.974637
ILMN_1220761	Mpv17l	Mpv17 transgene, kidney disease mutant-like	93734	0.557298	0.0206676	0.449846	0.147978	0.493867	0.646943	0.0272922	0.954821	0.0716748	0.950589	-0.0317755	0.99312	0.196797	0.990969	0.350412	0.533442	-0.010659	0.994651	0.120684	0.932314	0.212314	0.404898	-0.0981511	0.947399
ILMN_2673369	Irf8	interferon regulatory factor 8	15900	-0.376862	0.138704	-0.339254	0.308089	-0.0494536	0.999748	0.238148	0.401425	-0.108553	0.919516	-0.339302	0.906974	-0.129507	0.996177	-0.0494569	0.96636	-0.0467923	0.992407	-0.203903	0.848017	0.669521	0.000421819	0.00499098	0.999577
ILMN_2690839	Esam	endothelial cell-specific adhesion molecule	69524	-0.320378	0.0392182	-0.123761	0.647385	0.0190954	0.999748	0.0989043	0.653339	-0.0984464	0.87902	-0.247309	0.898493	0.0910599	0.990969	0.165238	0.695523	-0.108429	0.977275	-0.0530327	0.958585	0.485562	7.5477e-05	-0.0312388	0.982627
ILMN_1226187	Lancl1	LanC (bacterial lantibiotic synthetase component C)-like 1	14768	0.450569	0.0122459	0.39006	0.0749617	0.046562	0.999748	0.129427	0.610416	0.0546532	0.950271	0.0785268	0.980534	0.0850508	0.99817	0.26371	0.533738	0.104298	0.978574	0.181508	0.815321	0.0271666	0.916687	0.0371945	0.983369
ILMN_1235808	Sorbs2	sorbin and SH3 domain containing 2	234214	0.683007	0.0312827	0.476312	0.274076	-0.152071	0.999748	-0.316159	0.408063	0.293272	0.782066	0.2585	0.955303	0.0888629	0.99817	0.221337	0.840608	0.178061	0.978574	0.187494	0.908554	-0.110934	0.788512	0.424872	0.63019
ILMN_2598990	Lnx2	ligand of numb-protein X 2	140887	0.574506	0.00646452	0.530726	0.032845	0.164346	0.999748	0.269966	0.257396	0.318584	0.590874	0.315026	0.906974	0.0823393	0.99817	0.195835	0.774118	0.109797	0.981607	0.07712	0.955984	0.0751606	0.792338	0.307662	0.597586
ILMN_1214126	Hes6	hairy and enhancer of split 6 (Drosophila)	55927	0.53069	0.172938	0.250762	0.698145	0.179746	0.999748	-0.0246088	0.972002	-0.0671735	0.973328	0.0445459	0.993219	-0.0231838	0.998181	0.194292	0.883303	0.0304443	0.994651	0.177883	0.928892	0.712182	0.0174177	0.0712747	0.983381
ILMN_2745689	Stard13	StAR-related lipid transfer (START) domain containing 13	243362	0.788212	0.0122459	0.489648	0.267988	0.204158	0.999748	-0.123157	0.819975	0.558522	0.544083	0.603592	0.856335	0.115838	0.99817	0.242833	0.827422	0.582433	0.977275	0.382488	0.797458	-0.123933	0.763262	0.401233	0.660192
ILMN_2710419	Plec	plectin	18810	-0.549224	0.0416078	0.115816	0.833337	-0.129213	0.999748	-0.34288	0.230511	-0.276022	0.737192	-0.23897	0.955303	-0.106137	0.99817	-0.161831	0.863059	-0.187222	0.977275	-0.105948	0.949122	-0.215055	0.447149	-0.301813	0.694029
ILMN_3139668	Cpsf1	cleavage and polyadenylation specific factor 1	94230	0.467316	0.0215982	0.211056	0.528068	0.0240509	0.999748	0.140483	0.625867	0.428274	0.464925	0.307286	0.906974	0.0797335	0.99817	0.0502964	0.962665	0.206421	0.977275	0.28988	0.787795	-0.0557647	0.842577	0.328438	0.523026
ILMN_3116560	St3gal5	ST3 beta-galactoside alpha-2,3-sialyltransferase 5	20454	-0.61796	0.081723	-0.565514	0.207619	-0.207206	0.999748	1.03287	0.000267757	-0.405037	0.691248	-0.212319	0.967165	0.13116	0.99817	0.0537641	0.971716	-0.200745	0.977755	-0.0701226	0.979645	1.06755	9.06764e-05	-0.121463	0.957009
ILMN_2591777	Tmem49	transmembrane protein 49	75909	0.365003	0.0906734	0.296458	0.307657	-0.222015	0.999748	-0.412801	0.0274476	0.139684	0.86568	0.271439	0.906974	-0.277229	0.89484	0.0243242	0.981411	0.0311579	0.994651	-0.114153	0.916967	-0.430524	0.0126028	0.196061	0.772841
ILMN_2781030	Napsa	napsin A aspartic peptidase	16541	-0.465585	0.176242	-0.0793157	0.918216	-0.0460117	0.999748	0.331275	0.369604	-0.120834	0.930602	0.171152	0.977042	0.148377	0.99817	-0.16537	0.891687	-0.120391	0.987584	-0.085082	0.96992	0.539966	0.0482107	0.0368867	0.992547
ILMN_2974720	Igf2bp2	insulin-like growth factor 2 mRNA binding protein 2	319765	-0.383816	0.218726	-0.343452	0.40811	0.535674	0.772051	0.299636	0.353468	0.29326	0.729235	0.373302	0.906974	0.0580637	0.99817	-0.318645	0.666597	0.351884	0.977275	0.388593	0.787795	0.536883	0.0226559	0.530475	0.438789
ILMN_2859712	Zfyve1	zinc finger, FYVE domain containing 1	217695	0.35643	0.117166	-0.0649607	0.895576	-0.115336	0.999748	-0.0368984	0.927262	-0.0213787	0.988596	0.036171	0.992539	0.0835537	0.99817	0.0240542	0.982502	0.00627982	0.995771	0.0334008	0.982808	-0.404014	0.0265597	0.0818299	0.951353
ILMN_2707137	Phf17	PHD finger protein 17	269424	-0.507585	0.0120797	-0.262061	0.390935	-0.127654	0.999748	-0.662847	0.000101421	-0.160345	0.836137	-0.00734204	0.999548	-0.212365	0.960538	-0.22934	0.684417	-0.0957701	0.984372	-0.197908	0.823891	-0.421821	0.0151452	-0.115881	0.909839
ILMN_2734045	Mrpl14	mitochondrial ribosomal protein L14	68463	0.160086	0.142809	0.178632	0.167842	0.0688651	0.999748	0.39852	1.27301e-06	0.0379671	0.932954	0.0765791	0.958027	0.121322	0.923534	0.162076	0.455447	0.0706985	0.977275	0.0497924	0.932348	0.395313	9.75927e-07	0.018858	0.983765
ILMN_2883392	S100a11	S100 calcium binding protein A11 (calgizzarin)	20195	-0.83689	0.0147577	-0.720115	0.0908775	0.134845	0.999748	0.489652	0.176761	-0.571487	0.564528	-0.54676	0.906974	-0.132244	0.99817	-0.337822	0.754493	-0.454927	0.977275	-0.35313	0.815321	0.986144	0.000467394	-0.314295	0.793471
ILMN_1232989	Ehd3	EH-domain containing 3	57440	0.543851	0.0144469	0.333023	0.292669	-0.0535816	0.999748	-0.242579	0.360583	0.341662	0.588195	0.176063	0.957353	0.0484854	0.99817	-0.0231789	0.985437	0.139491	0.977275	0.100161	0.94466	-0.0219547	0.947995	0.211315	0.781216
ILMN_1254927	Ly6c1	lymphocyte antigen 6 complex, locus C1	17067	-0.206316	0.55124	-0.114603	0.827441	0.210756	0.999748	-0.0327149	0.946358	0.157259	0.884078	0.152625	0.967165	0.0902279	0.99817	0.169611	0.845994	0.179393	0.977275	-0.00702817	0.996245	0.718926	0.000483086	0.0393208	0.987807
ILMN_1236131	Mrpl48	mitochondrial ribosomal protein L48	52443	-0.33885	0.0026275	-0.264138	0.0551366	0.00525803	0.999748	-0.162399	0.184312	-0.0937618	0.834005	-0.0549467	0.980534	-0.0783311	0.990969	-0.0955222	0.804762	-0.0725632	0.977275	-0.0186262	0.982808	-0.105849	0.386605	-0.0380696	0.963579
ILMN_2813484	Per1	period homolog 1 (Drosophila)	18626	-1.50654	0.0141319	-1.09857	0.173111	-0.507065	0.999748	-0.497478	0.545645	-0.763025	0.691248	-0.539415	0.955303	-0.182137	0.99817	-0.23194	0.941269	-0.285962	0.984372	0.254183	0.949122	-0.0888259	0.920274	0.0251614	0.997879
ILMN_2796651	Sigmar1	sigma non-opioid intracellular receptor 1	18391	0.528231	0.0381681	0.0937035	0.86314	0.250397	0.999748	0.628637	0.00368032	0.272425	0.724297	0.0920305	0.984596	0.269149	0.952015	0.1878	0.829187	0.380479	0.977275	0.0290577	0.987268	1.13061	2.44343e-08	0.122691	0.929121
ILMN_2998313	Cadps2	Ca2+-dependent activator protein for secretion 2	320405	-0.281325	0.0914555	-0.175284	0.484185	-0.216792	0.999748	-0.928789	2.86435e-12	-0.0647823	0.928179	-0.0282657	0.992539	-0.0118429	0.99817	-0.00218602	0.997201	0.05546	0.987584	0.0104404	0.994339	-0.85375	5.86303e-11	0.0576663	0.956354
ILMN_1225373	C1qbp	complement component 1, q subcomponent binding protein	12261	0.345336	0.0339799	0.180594	0.475118	-0.0388583	0.999748	0.096957	0.681047	0.0867232	0.895741	0.0517986	0.984766	0.0703958	0.99817	0.0287034	0.969765	-0.0469766	0.987584	0.054668	0.959192	0.207769	0.170685	0.047541	0.968264
ILMN_3023230	Kdm6b	KDM1 lysine (K)-specific demethylase 6B	216850	-0.328998	0.245941	-0.150595	0.747398	-0.140272	0.999748	-0.296348	0.281011	0.132863	0.895176	-0.207706	0.955303	-0.0856931	0.99817	-0.115417	0.914934	-0.0685296	0.987584	0.0104393	0.995545	-0.466705	0.0271901	-0.23911	0.768896
ILMN_2658072	Acsm5	acyl-CoA synthetase medium-chain family member 5	272428	0.296074	0.173477	0.116207	0.756393	0.0519176	0.999748	-0.305212	0.121987	0.0237984	0.988172	-0.091176	0.980534	-0.112268	0.992026	-0.138364	0.840608	-0.100213	0.981607	-0.190445	0.822469	-0.412144	0.0131558	-0.157427	0.822892
ILMN_3133352	Ung	uracil DNA glycosylase	22256	-0.372204	0.260575	-0.247569	0.612098	-0.182637	0.999748	-0.5953	0.0206723	-0.18293	0.87902	0.0972162	0.984609	-0.236897	0.990969	-0.19175	0.84442	-0.035445	0.994651	-0.0994378	0.957995	-0.797123	0.000539011	0.258551	0.79066
ILMN_2765547	Gnat1	guanine nucleotide binding protein, alpha transducing 1	14685	-1.43742	0.00574006	-0.5828	0.496676	-0.997927	0.828402	-0.867449	0.100461	-0.650312	0.691248	-0.668371	0.915058	-0.426245	0.990969	-0.0695331	0.978655	-0.298511	0.978574	-0.243747	0.942832	-0.83254	0.0840911	-0.705215	0.645629
ILMN_2733651	Minpp1	multiple inositol polyphosphate histidine phosphatase 1	17330	-0.554873	0.0156796	-0.195934	0.629329	-0.034065	0.999748	-0.0170343	0.970643	-0.256307	0.722158	0.00903912	0.999548	0.0573404	0.99817	-0.141359	0.865377	-0.0937769	0.987584	-0.0907984	0.950697	0.0902625	0.762578	-0.315201	0.628556
ILMN_2653395	Tmem150a	transmembrane protein 150A	232086	0.731797	0.00807777	0.287471	0.536188	0.107445	0.999748	0.181023	0.656537	0.507972	0.536054	0.219268	0.958027	0.402487	0.89484	0.42454	0.502331	0.286555	0.977275	0.428807	0.787795	0.613315	0.00947869	0.289284	0.7527
ILMN_1258526	Lgals3bp	lectin, galactoside-binding, soluble, 3 binding protein	19039	-0.284898	0.110348	-0.342902	0.0929596	-0.0136065	0.999748	0.385115	0.00911421	-0.0431524	0.959595	-0.0258383	0.992539	0.0547636	0.99817	-0.0688714	0.931579	0.0235298	0.994651	0.0456838	0.96992	0.377841	0.00663934	-0.0334027	0.983381
ILMN_1258988	Igfbp4	insulin-like growth factor binding protein 4	16010	-0.386139	0.0270721	-0.0695646	0.85173	-0.144705	0.999748	-0.479083	0.00115944	-0.143114	0.823691	-0.0760017	0.980534	-0.14305	0.990969	-0.0496406	0.955431	-0.206446	0.977275	-0.184356	0.809306	-0.948197	4.2144e-11	-0.279328	0.523026
ILMN_1241350	Vsig4	V-set and immunoglobulin domain containing 4	278180	-0.309502	0.181154	-0.31379	0.280978	0.0352715	0.999748	0.0602956	0.870938	-0.124882	0.88567	-0.270929	0.906974	0.177055	0.990969	0.0388949	0.969227	0.102902	0.9822	0.0120735	0.994654	0.60996	0.000300668	0.0497483	0.977855
ILMN_2712668	Pfkfb4	6-phosphofructo-2-kinase/fructose-2,6-biphosphatase 4	270198	-0.345766	0.18901	-0.204861	0.614032	0.506622	0.499803	0.199615	0.513441	-0.106304	0.922884	-0.450058	0.856335	-0.0491031	0.99817	-0.0252896	0.984543	-0.0936471	0.987584	-0.245413	0.809306	0.772773	4.65916e-05	-0.0514858	0.980868
ILMN_2759920	Bccip	BRCA2 and CDKN1A interacting protein	66165	-0.13587	0.198929	-0.00504608	0.988664	-0.0918461	0.999748	-0.187189	0.0311207	0.0237644	0.962018	-0.0127259	0.99296	-0.0119782	0.99817	-0.0775681	0.800498	0.0380821	0.987584	0.0129412	0.985424	-0.12198	0.17136	0.0222069	0.977988
ILMN_2806700	Cyba	cytochrome b-245, alpha polypeptide	13057	-0.450539	0.103398	-0.513227	0.113023	0.0405902	0.999748	0.294924	0.32622	-0.146932	0.890764	-0.275924	0.947031	0.134022	0.99817	0.269606	0.72055	-0.0955527	0.987584	-0.0652814	0.974355	1.22441	7.43188e-09	-0.0221605	0.996397
ILMN_2663679	NA	NA	NA	-0.374678	0.00270276	-0.312416	0.03808	-0.152788	0.999748	-0.239342	0.0496153	-0.0722189	0.891762	-0.151496	0.929303	-0.0895354	0.990969	-0.113814	0.786887	-0.167871	0.977275	-0.143015	0.809306	-0.120538	0.369421	-0.130212	0.758857
ILMN_2653881	NA	NA	NA	-0.406933	0.115389	-0.320104	0.366974	-0.140824	0.999748	-0.249092	0.390825	-0.14539	0.88567	0.017334	0.999548	0.0677032	0.99817	-0.0655174	0.959087	0.0376925	0.994651	-0.21849	0.833941	-0.495646	0.0152281	-0.159621	0.873554
ILMN_1216149	Gstm3	glutathione S-transferase, mu 3	14864	0.55524	0.142197	0.536374	0.265058	0.27957	0.999748	0.477771	0.190565	0.069052	0.972373	0.0420625	0.993367	0.0350678	0.99817	-0.0230163	0.991797	0.144388	0.987584	0.210508	0.905111	2.02559	3.33556e-12	0.304238	0.799959
ILMN_2706906	LOC100047937	10-formyltetrahydrofolate dehydrogenase-like	100047937	0.730216	0.00022241	0.49687	0.0433403	0.126058	0.999748	-0.310921	0.152296	0.223273	0.734764	0.0758185	0.984609	0.251304	0.941247	0.290456	0.569769	0.156874	0.977275	0.282497	0.793867	-0.290889	0.140826	0.229575	0.72233
ILMN_1243149	Atp6v0b	ATPase, H+ transporting, lysosomal V0 subunit B	114143	-0.315466	0.0434591	-0.187558	0.418599	-0.0735368	0.999748	-0.0745855	0.755474	-0.126326	0.823691	0.00928436	0.999548	-0.208532	0.89484	-0.257437	0.414853	-0.0749908	0.9822	-0.174767	0.808004	-0.12068	0.465008	-0.148213	0.770028
ILMN_3072427	Il1rn	interleukin 1 receptor antagonist	16181	-0.124539	0.776195	-0.572864	0.0749617	0.0856014	0.999748	1.0529	1.71913e-06	-0.215276	0.83399	-0.175646	0.964251	0.0784808	0.99817	0.208303	0.82064	0.106163	0.987584	0.0280691	0.988986	0.785615	0.000292494	-0.019723	0.996529
ILMN_1254257	Asl	argininosuccinate lyase	109900	0.565939	0.0240667	0.567338	0.0543552	0.0404103	0.999748	-0.865068	2.96841e-05	0.051971	0.97229	0.128662	0.977245	0.0459901	0.99817	0.0327778	0.978223	0.165335	0.977275	0.266708	0.809306	-0.508113	0.016997	0.105869	0.93982
ILMN_2658815	Tmem98	transmembrane protein 98	103743	0.273935	0.398177	0.147033	0.766881	0.0907526	0.999748	1.09939	2.03639e-07	0.233663	0.792668	-0.0462182	0.992539	0.609492	0.340543	0.437805	0.405018	-0.0837249	0.987584	-0.110575	0.94466	0.875587	2.40928e-05	0.288402	0.706952
ILMN_2838317	Pqlc3	PQ loop repeat containing	217430	-0.680244	0.0189233	-0.108209	0.864105	0.164134	0.999748	0.332089	0.324079	-0.315027	0.72738	-0.287001	0.955144	0.163053	0.995838	-0.0458213	0.971968	-0.0430309	0.994651	-0.12305	0.946075	0.759679	0.00144146	0.166226	0.909001
ILMN_2886896	Sdr42e1	short chain dehydrogenase/reductase family 42E, member 1	74032	0.544777	0.0013513	0.365884	0.0939208	0.135011	0.999748	-0.247913	0.185824	0.447977	0.299753	0.302369	0.870044	0.1901	0.959421	0.179159	0.738699	0.355441	0.977275	0.204896	0.808004	-0.246057	0.139696	0.113495	0.883439
ILMN_2680549	Pik3cb	phosphatidylinositol 3-kinase, catalytic, beta polypeptide	74769	-0.474818	0.00425927	-0.176989	0.531889	-0.127726	0.999748	-0.284192	0.0913898	-0.227193	0.657333	-0.0855499	0.978135	6.11614e-05	0.999996	-0.0867996	0.901949	-0.192675	0.977275	-0.0534134	0.963452	-0.0069185	0.979929	-0.168444	0.76851
ILMN_2804685	Defb1	defensin beta 1	13214	-0.608735	0.0649086	-0.816081	0.0237193	0.487025	0.999748	0.799296	0.00369435	-0.0451825	0.9819	-0.199331	0.967165	-0.220499	0.990969	-0.290969	0.773455	-0.342169	0.977275	-0.367089	0.808004	0.285757	0.390838	0.0126489	0.997879
ILMN_2684307	Slc37a4	solute carrier family 37 (glucose-6-phosphate transporter), member 4	14385	-0.463339	0.124585	-0.435602	0.258045	-0.116468	0.999748	-1.04375	5.50323e-06	-0.198394	0.85872	-0.125788	0.980534	-0.0164984	0.998181	-0.364483	0.606055	0.200701	0.977275	-0.0807307	0.969195	-0.970416	1.55905e-05	-0.114571	0.945096
ILMN_2930203	Ugt1a10	UDP glycosyltransferase 1 family, polypeptide A10	394430	0.21494	0.21598	0.277707	0.159487	0.0495161	0.999748	0.273259	0.0613492	0.0414563	0.957763	-0.0544528	0.984609	0.273887	0.759958	0.182218	0.647883	-0.211661	0.977275	-0.0243114	0.982808	0.441626	0.000374363	-0.020437	0.990059
ILMN_2713714	Slc6a4	solute carrier family 6 (neurotransmitter transporter, serotonin), member 4	15567	-0.0157603	0.979092	0.12517	0.828397	0.314126	0.999748	0.611632	0.0143077	0.382551	0.655834	0.13178	0.980534	0.198179	0.990969	0.290845	0.71709	0.409247	0.977275	0.404828	0.787795	0.91634	4.45542e-05	0.283598	0.757029
ILMN_2645815	Cyp2a12	cytochrome P450, family 2, subfamily a, polypeptide 12	13085	0.256606	0.170498	0.113904	0.718342	0.0682919	0.999748	-0.0568727	0.844754	0.123525	0.854077	0.12203	0.960862	0.0140782	0.99817	0.188802	0.686475	-0.047296	0.987584	0.146834	0.85071	-0.400464	0.00437869	0.0229228	0.990059
ILMN_1253323	Ept1	ethanolaminephosphotransferase 1 (CDP-ethanolamine-specific)	28042	0.503558	0.047829	0.520867	0.0838939	0.0968316	0.999748	0.13984	0.705659	0.165079	0.871523	0.185512	0.958954	0.0489973	0.99817	0.129469	0.896106	0.0461426	0.994052	0.0416909	0.982808	0.146882	0.615691	0.345265	0.617828
ILMN_2519789	Zfp101	zinc finger protein 101	22643	0.37873	0.122882	0.0954255	0.841646	-0.0213472	0.999748	-0.231062	0.402407	0.173861	0.844121	0.26514	0.929508	-0.109708	0.99817	-0.0284765	0.980565	0.252155	0.977275	0.204861	0.833941	-0.408947	0.0397561	0.298158	0.648608
ILMN_1216386	Cd86	CD86 antigen	12524	-0.582679	0.0180955	-0.356437	0.313806	0.0164881	0.999748	0.175785	0.611924	-0.121849	0.910148	-0.181829	0.960862	0.155554	0.990969	0.365092	0.522259	-0.0103281	0.994651	-0.0228396	0.989395	0.808046	5.30961e-05	-0.0258396	0.994372
ILMN_2541142	NA	NA	NA	0.177772	0.377447	0.0904545	0.77185	-0.0508321	0.999748	-0.141029	0.498137	0.0324465	0.972373	0.0444385	0.986225	0.0333495	0.99817	0.00182638	0.998511	-0.0160067	0.994651	-0.00807972	0.995238	-0.284217	0.0460825	-0.0385918	0.977988
ILMN_2942353	Ccl25	chemokine (C-C motif) ligand 25	20300	0.207568	0.357038	0.201642	0.494012	0.147386	0.999748	0.121534	0.644748	0.211126	0.704042	0.0168178	0.997986	-0.118818	0.990969	-0.128418	0.840608	0.128807	0.977275	-0.048293	0.970862	-0.705448	1.9061e-06	-0.0815451	0.935921
ILMN_2922334	Dtx4	deltex 4 homolog (Drosophila)	207521	0.771112	0.0213406	0.444805	0.369588	0.216898	0.999748	0.193471	0.697567	0.207045	0.884214	0.260867	0.958027	0.141103	0.99817	0.156826	0.916778	0.239942	0.977275	0.0544313	0.982808	0.0335766	0.946359	0.434352	0.653708
ILMN_1260372	X99384	cDNA sequence X99384	27355	0.413686	0.0086184	0.364815	0.0536642	-0.0201153	0.999748	0.0888937	0.712063	0.349174	0.464925	0.200027	0.918517	0.0300729	0.99817	0.0488435	0.953525	0.139814	0.977275	0.110947	0.890077	-0.0653402	0.749857	0.232937	0.586412
ILMN_1219577	Arl1	ADP-ribosylation factor-like 1	104303	-0.283905	0.100647	-0.296635	0.157798	-0.0602424	0.999748	-0.327898	0.027783	-0.123703	0.844866	-0.0113798	0.999548	-0.285645	0.786926	-0.225106	0.564595	0.0133406	0.994651	-0.0812208	0.932314	-0.277991	0.0525016	-0.0833727	0.923628
ILMN_2711442	Galt	galactose-1-phosphate uridyl transferase	14430	0.536072	0.0119136	0.371847	0.188112	0.000941834	0.999842	0.0504918	0.899039	0.334043	0.583895	0.038697	0.992539	0.292027	0.89484	0.398873	0.338731	0.152412	0.977275	0.179848	0.858078	0.529083	0.002918	0.129801	0.89302
ILMN_1240346	Socs5	suppressor of cytokine signaling 5	56468	-0.485793	0.0158206	-0.307328	0.277428	-0.165507	0.999748	-0.1154	0.703349	-0.21833	0.729235	-0.00012342	0.999645	-0.105471	0.99817	-0.0198921	0.985956	-0.0154996	0.994651	0.014029	0.994334	0.115313	0.631599	0.0544809	0.974637
ILMN_2906473	Mlst8	MTOR associated protein, LST8 homolog (S. cerevisiae)	56716	-0.339264	0.0424033	0.0448963	0.908784	-0.0887808	0.999748	-0.230945	0.175248	0.0233928	0.981571	0.043126	0.986225	0.104798	0.990969	0.231026	0.551526	-0.119992	0.977275	-0.054238	0.960146	-0.497037	0.000166932	-0.0400467	0.976328
ILMN_2708297	Mtch1	mitochondrial carrier homolog 1 (C. elegans)	56462	0.640337	0.00305412	0.23292	0.525991	0.182728	0.999748	0.0739718	0.848284	0.307068	0.656382	0.182989	0.955303	0.267361	0.941247	0.454186	0.24664	0.173929	0.977275	0.287739	0.793867	0.305844	0.144382	0.22813	0.757029
ILMN_2676052	Tef	thyrotroph embryonic factor	21685	-1.15883	0.0125975	-0.630477	0.360677	-0.374632	0.999748	-0.341013	0.600903	-0.534438	0.707167	-0.29287	0.967165	0.00657109	0.999996	-0.084757	0.969765	-0.103235	0.990469	-0.126272	0.96992	-0.427961	0.384401	-0.540055	0.692459
ILMN_1223960	Scand1	SCAN domain-containing 1	19018	-0.284043	0.0384573	-0.370634	0.012812	-0.0488884	0.999748	-0.0076805	0.978123	-0.0986464	0.853565	-0.150072	0.937458	0.0268017	0.99817	-0.128	0.761284	-0.0434238	0.987584	-0.189134	0.787795	0.122222	0.384841	-0.0656468	0.929121
ILMN_1254902	Rdh9	retinol dehydrogenase 9	103142	-0.542221	0.0649505	-0.358473	0.396183	0.0603098	0.999748	-0.563413	0.0308108	0.391782	0.644366	0.0847641	0.986225	0.970462	0.00717725	1.31761	1.32775e-06	-0.119895	0.987584	-0.238704	0.854778	0.246803	0.409036	-0.0802399	0.972649
ILMN_3160475	Xrcc1	X-ray repair complementing defective repair in Chinese hamster cells 1	22594	0.406715	0.0468981	0.0450808	0.932151	0.0423664	0.999748	-0.0371297	0.922003	0.150055	0.847995	0.206555	0.951094	-0.054916	0.99817	0.00327703	0.997201	0.152341	0.977275	0.0212567	0.988957	0.301378	0.0961923	0.111425	0.911707
ILMN_2792868	Blvrb	biliverdin reductase B (flavin reductase (NADPH))	233016	0.0715846	0.758279	0.0723592	0.80115	0.0567316	0.999748	0.342558	0.00689444	0.0820083	0.890185	0.0249454	0.992539	0.00439313	0.999996	-0.0751083	0.896957	-0.0981177	0.977275	-0.0551773	0.953019	0.382024	0.00119019	0.00985072	0.996529
ILMN_2783519	Acadl	acyl-Coenzyme A dehydrogenase, long-chain	11363	-0.53735	0.0206676	-0.0788029	0.879532	-0.0244773	0.999748	0.797363	3.59824e-05	-0.0444539	0.973334	-0.125604	0.977245	0.0277291	0.99817	-0.249162	0.700702	-0.101076	0.986313	-0.332894	0.787795	0.13256	0.630455	-0.0625846	0.974637
ILMN_2888144	Slc29a1	solute carrier family 29 (nucleoside transporters), member 1	63959	0.367258	0.0719533	0.176485	0.595353	0.0604212	0.999748	-0.655018	5.56354e-05	0.194433	0.762895	0.183557	0.955303	0.28686	0.894472	0.290916	0.508951	0.185389	0.977275	0.240753	0.796921	-0.353596	0.0385447	0.23375	0.677853
ILMN_3157568	Bcl2l11	BCL2-like 11 (apoptosis facilitator)	12125	-0.492	0.0226862	-0.374636	0.185045	0.166463	0.999748	0.121836	0.70535	-0.0578764	0.957919	-0.219317	0.951094	-0.113364	0.99817	-0.263322	0.638073	-0.180991	0.977275	-0.174062	0.864405	0.186489	0.415098	-0.239317	0.715173
ILMN_2627920	Lpcat2	lysophosphatidylcholine acyltransferase 2	270084	-0.403792	0.133888	-0.268428	0.502189	0.109138	0.999748	0.0425737	0.929053	-0.0747395	0.950271	-0.254306	0.951094	0.0229267	0.99817	0.00770033	0.994924	-0.0680338	0.987584	-0.0168433	0.994334	0.631641	0.00190337	-0.0282821	0.993589
ILMN_2680038	Nuak2	NUAK family, SNF1-like kinase, 2	74137	-0.136835	0.75947	0.152787	0.7759	-0.0581773	0.999748	-0.709415	0.00304936	0.0781548	0.955139	0.0476638	0.992539	-0.294293	0.960458	0.0860761	0.953341	-0.0987997	0.987584	0.103214	0.955984	-0.800438	0.000371249	-0.0895205	0.963579
ILMN_2880067	Ndufa8	NADH dehydrogenase (ubiquinone) 1 alpha subcomplex, 8	68375	-0.236109	0.0213406	-0.206585	0.102541	-0.024117	0.999748	0.0755365	0.594324	-0.0578035	0.891345	0.010511	0.996187	0.0131245	0.99817	-0.129144	0.629069	-0.0256018	0.988094	-0.121254	0.808004	0.214479	0.0137248	-0.025921	0.975308
ILMN_1230287	Cd300ld	CD300 molecule-like family member d	217305	-0.109805	0.723112	-0.237694	0.439639	0.115722	0.999748	0.0357815	0.924742	-0.0458673	0.967248	-0.11792	0.967165	0.237223	0.941247	0.0434862	0.965572	0.117687	0.977915	0.21655	0.809306	0.386243	0.0237461	0.0992986	0.928156
ILMN_1244768	Srprb	signal recognition particle receptor, B subunit	20818	0.593528	0.0425775	0.336325	0.449995	0.136564	0.999748	0.101164	0.836359	0.217941	0.844866	0.239223	0.955303	0.185417	0.990969	0.176443	0.86251	0.109062	0.987584	0.268896	0.82822	0.126319	0.725895	0.446544	0.536345
ILMN_2645793	Aldh3b1	aldehyde dehydrogenase 3 family, member B1	67689	-0.438397	0.0586747	-0.143053	0.736448	0.0645036	0.999748	0.160409	0.606447	-0.0856648	0.93197	-0.250222	0.937458	-0.000417788	0.999996	0.0709603	0.951322	0.00853503	0.994651	-0.122583	0.919523	0.65515	0.000306831	-0.207544	0.788324
ILMN_1212875	Arhgef19	Rho guanine nucleotide exchange factor (GEF) 19	213649	0.515072	0.0462453	0.410722	0.225154	-0.0110618	0.999748	-0.608661	0.00575426	0.156958	0.883389	0.130189	0.977245	-0.0607284	0.99817	-0.0232755	0.987511	0.0944164	0.987584	-0.010104	0.995545	-0.916245	6.17863e-06	0.0312878	0.991563
ILMN_1250195	Ndrg1	N-myc downstream regulated gene 1	17988	0.411985	0.30865	0.260142	0.669532	0.399609	0.999748	0.680203	0.0288267	0.205368	0.88567	-0.0240844	0.999548	0.0285457	0.99817	-0.070962	0.966412	0.153826	0.984372	-0.0106646	0.995545	0.439959	0.169836	0.334764	0.76529
ILMN_2695599	Psmg3	proteasome (prosome, macropain) assembly chaperone 3	66506	0.202336	0.240555	0.0862591	0.765028	0.045814	0.999748	-0.110323	0.592907	0.0699509	0.918795	0.10427	0.960862	-0.0109799	0.99817	0.0405679	0.959387	-0.00983947	0.994651	0.0629804	0.946075	-0.415052	0.00064396	-0.0123978	0.996397
ILMN_2717045	Prdx4	peroxiredoxin 4	53381	-0.0773018	0.72864	0.0549305	0.858913	0.00494532	0.999748	-0.41954	0.000472766	0.0871283	0.88507	0.0853508	0.967165	-0.0704729	0.99817	0.0962318	0.84442	0.0402837	0.987584	-0.0229872	0.982808	-0.42849	0.000202327	0.0485207	0.959792
ILMN_1221820	Faim3	Fas apoptotic inhibitory molecule 3	69169	-0.0604191	0.902248	-0.0042337	0.995922	0.212345	0.999748	0.313099	0.289501	0.319411	0.691248	0.0574896	0.989797	0.0403966	0.99817	0.421266	0.464921	0.112847	0.986585	-0.0034237	0.997661	0.852762	5.44594e-05	0.0599726	0.979786
ILMN_2931918	Fam55b	family with sequence similarity 55, member B	78252	-0.430769	0.0144469	-0.428349	0.0384931	-0.139516	0.999748	-0.444364	0.00406245	-0.0118173	0.990986	0.140924	0.955303	0.0961436	0.99817	0.152456	0.786888	-0.00640077	0.994651	-0.0852342	0.936015	-1.16146	2.62448e-14	0.0564063	0.963817
ILMN_2927025	Sdcbp	syndecan binding protein	53378	-0.363536	0.0133651	-0.193453	0.378917	-0.0957332	0.999748	0.114244	0.569134	-0.0897667	0.88567	-0.148941	0.951094	0.00528351	0.999996	-0.0197219	0.977655	-0.103568	0.977275	-0.0197108	0.985424	0.62941	1.56574e-07	-0.0112363	0.996529
ILMN_2988143	Plac8	placenta-specific 8	231507	-0.340334	0.251582	-0.475585	0.148679	0.145074	0.999748	0.19449	0.575761	-0.20808	0.828879	-0.310959	0.925281	0.104349	0.99817	-0.17692	0.842085	-0.0226542	0.994651	-0.06011	0.977592	0.90305	1.15547e-05	0.0399132	0.987807
ILMN_2890357	Fam176b	family with sequence similarity 176, member B	230752	-0.492473	0.010573	-0.322113	0.215309	-0.192565	0.999748	-0.127363	0.65168	-0.222866	0.704042	-0.232431	0.925281	-0.131345	0.990969	-0.0536231	0.958982	-0.0964421	0.9822	-0.373905	0.760502	0.118544	0.603087	-0.23661	0.673502
ILMN_2812954	Adam11	a disintegrin and metallopeptidase domain 11	11488	-0.0869672	0.883789	0.420286	0.382936	0.161791	0.999748	0.36379	0.334006	-0.0114293	0.993802	-0.285943	0.955303	0.0898038	0.99817	0.0597243	0.969262	0.112316	0.987584	0.0535223	0.982808	0.571075	0.0445648	0.205281	0.883933
ILMN_3046846	Rps27a	ribosomal protein S27A	78294	0.246867	0.108931	0.337496	0.0443096	0.125019	0.999748	0.409515	0.000790252	-0.0145042	0.988596	-0.0321238	0.988996	0.137167	0.973808	0.269135	0.338061	0.0388487	0.987584	0.0618619	0.94466	1.01808	5.2329e-16	0.00883277	0.996529
ILMN_2731454	Evl	Ena-vasodilator stimulated phosphoprotein	14026	-0.677092	0.0653973	-0.89248	0.0281254	-0.015314	0.999748	0.133915	0.82393	-0.209047	0.887724	-0.54871	0.906974	-0.0634794	0.99817	-0.271212	0.826729	0.0985817	0.987584	-0.214136	0.906257	0.815481	0.00563107	-0.315258	0.796
ILMN_3134607	Trim3	tripartite motif-containing 3	55992	-0.343528	0.0858786	-0.0608761	0.889465	-0.231303	0.999748	-0.330508	0.0709628	-0.0470128	0.962983	-0.143414	0.958027	-0.220467	0.941678	-0.333862	0.385695	-0.0877634	0.984372	-0.232753	0.797458	-0.333577	0.0455163	-0.12805	0.872568
ILMN_2726325	Cetn3	centrin 3	12626	-0.30016	0.0387082	-0.239185	0.205424	-0.0272986	0.999748	0.0430918	0.86335	-0.106725	0.848767	-0.0665395	0.980534	-0.0749774	0.99817	-0.00539964	0.994481	0.0158206	0.994651	-0.0596003	0.946075	0.131506	0.374439	-0.0427055	0.966915
ILMN_1260378	Csrp1	cysteine and glycine-rich protein 1	13007	-0.441	0.059196	-0.456814	0.100697	-0.0859874	0.999748	0.211985	0.455587	-0.2408	0.729235	-0.329406	0.906974	0.0356123	0.99817	0.0417913	0.969262	-0.161316	0.977275	-0.160629	0.88587	0.898851	8.36133e-07	-0.123126	0.914202
ILMN_2844829	Prodh2	proline dehydrogenase (oxidase) 2	56189	-0.273194	0.0845759	-0.138985	0.582521	-0.201252	0.999748	-0.0195572	0.946358	-0.0105172	0.990986	-0.0971368	0.965737	-0.135139	0.987262	0.011365	0.990453	0.0746343	0.9822	-0.0195331	0.985424	-0.909782	7.57075e-13	-0.0580306	0.951353
ILMN_1229523	Fcgr1	Fc receptor, IgG, high affinity I	14129	-0.345397	0.189562	-0.0545653	0.929461	0.0616964	0.999748	0.211388	0.482014	0.0244758	0.988283	-0.083814	0.984609	0.156676	0.990969	0.044855	0.969227	0.0434452	0.994052	-0.0218723	0.989192	0.451279	0.0262379	-0.132888	0.910786
ILMN_2679037	NA	NA	NA	-0.31907	0.138431	-0.198664	0.543164	0.108539	0.999748	0.212339	0.364765	-0.190762	0.773391	-0.239702	0.925281	0.188624	0.97326	0.311281	0.468643	-0.0714628	0.987584	-0.0743647	0.955051	0.549399	0.000634476	-0.1928	0.769021
ILMN_2859440	Mnd1	meiotic nuclear divisions 1 homolog (S. cerevisiae)	76915	0.0766818	0.755456	-0.125461	0.644374	0.0564157	0.999748	0.323962	0.0194895	0.158905	0.744265	0.00334846	0.999548	0.00365075	0.999996	0.114328	0.830252	0.0547374	0.987584	0.139345	0.833941	-0.0163907	0.941992	-0.0225444	0.988977
ILMN_2604643	Tbl2	transducin (beta)-like 2	27368	-0.379144	0.0581407	-0.0549126	0.905038	-0.15489	0.999748	-0.216209	0.336667	-0.293623	0.588195	-0.164786	0.955303	-0.0314303	0.99817	-0.115707	0.866839	-0.123908	0.977275	0.00201108	0.99817	-0.476946	0.00275648	-0.0626221	0.963579
ILMN_2678421	Pcolce2	procollagen C-endopeptidase enhancer 2	76477	-0.197924	0.345752	-0.320452	0.146231	0.0646121	0.999748	0.0815811	0.76548	0.075609	0.923991	-0.0478935	0.986225	0.279058	0.837333	0.333648	0.29016	0.0336853	0.992838	0.168981	0.815321	0.527495	0.000143193	0.120706	0.858442
ILMN_3114585	Cd44	CD44 antigen	12505	-0.266245	0.337139	-0.391523	0.191529	0.113863	0.999748	0.32259	0.175377	-0.0927133	0.928666	0.0186943	0.998405	0.114696	0.99817	0.301825	0.599382	0.105379	0.984372	0.0449746	0.979645	0.758991	3.64594e-05	0.141373	0.887431
ILMN_2954474	Enpp2	ectonucleotide pyrophosphatase/phosphodiesterase 2	18606	-0.561234	0.0438446	-0.56268	0.0920431	-0.103741	0.999748	-0.83095	0.000269466	-0.299606	0.723315	-0.315465	0.932284	-0.229846	0.990969	-0.023127	0.989198	-0.218794	0.977275	-0.381447	0.787795	-1.23363	2.37918e-08	-0.472518	0.487269
ILMN_1239294	Cdc42ep2	CDC42 effector protein (Rho GTPase binding) 2	104252	-0.416239	0.0126314	0.0455158	0.911718	-0.0178229	0.999748	0.0540012	0.854472	-0.172069	0.751579	-0.102823	0.967165	-0.0234157	0.99817	0.161113	0.760832	-0.0562197	0.987584	-0.160584	0.824564	0.319434	0.0287353	-0.0721002	0.939031
ILMN_3089352	Rfx4	regulatory factor X, 4 (influences HLA class II expression)	71137	0.286263	0.409098	0.134591	0.80784	0.0802884	0.999748	0.506534	0.04955	0.377996	0.648327	0.252654	0.955303	0.114086	0.99817	0.0485472	0.969765	0.229845	0.977275	0.124588	0.942832	-0.0482893	0.90094	0.0751698	0.974096
ILMN_2490803	Znhit2-ps	zinc finger, HIT domain containing 2, pseudogene	29805	-0.252153	0.247007	0.0377225	0.940334	-0.274637	0.999748	-0.426269	0.0107775	0.0248683	0.985334	-0.116858	0.967165	-0.162711	0.990969	-0.113256	0.86624	-0.0550043	0.987584	-0.07291	0.951563	-0.753457	6.97518e-07	-0.0871243	0.934388
ILMN_1239806	Rpa3	replication protein A3	68240	-0.00855651	0.983114	-0.060669	0.891894	0.11643	0.999748	0.4174	0.0158934	-0.0474372	0.96299	-0.00535533	0.999548	0.000664154	0.999996	-0.088646	0.918566	0.0160131	0.994651	0.0900043	0.94013	0.51372	0.00107363	-0.0454976	0.977988
ILMN_1226259	Adamts2	a disintegrin-like and metallopeptidase (reprolysin type) with thrombospondin type 1 motif, 2	216725	-0.875941	0.0010744	-0.69452	0.0326979	-0.218816	0.999748	-0.178008	0.66381	-0.521496	0.519022	-0.365987	0.906974	-0.349164	0.916609	-0.370318	0.605035	-0.376696	0.977275	-0.436621	0.787795	-0.394612	0.131777	-0.417077	0.573342
ILMN_1239507	Mrpl15	mitochondrial ribosomal protein L15	27395	0.335963	0.0793463	0.429984	0.0431665	0.0261123	0.999748	-0.0184138	0.959978	0.029821	0.978563	0.080692	0.980534	-0.0264539	0.99817	0.112203	0.86293	0.260961	0.977275	0.0820231	0.943438	-0.288847	0.0782708	0.0998562	0.913393
ILMN_1250260	Il10rb	interleukin 10 receptor, beta	16155	-0.466948	0.170314	-0.579782	0.141537	-0.00935051	0.999748	0.160108	0.734347	-0.0904239	0.951118	-0.34328	0.937458	-0.122106	0.99817	-0.0904393	0.954303	-0.0144278	0.994651	-0.289286	0.82822	0.664583	0.0103221	-0.133819	0.936806
ILMN_2760540	Mpped1	metallophosphoesterase domain containing 1	223726	0.120107	0.784954	0.201349	0.67509	0.230759	0.999748	-0.289226	0.355002	-0.449383	0.564528	-0.0704763	0.986225	-0.229794	0.990969	-0.0663556	0.962587	-0.0248763	0.994651	-0.174072	0.895075	-0.573489	0.0103778	-0.116095	0.936435
ILMN_1238246	1810074P20Rik	RIKEN cDNA 1810074P20 gene	67490	0.195591	0.382949	0.321357	0.16674	-0.0385015	0.999748	-0.410115	0.0101498	0.0288739	0.979424	0.0250577	0.992539	0.121568	0.990969	0.163001	0.774118	0.111314	0.977275	0.16472	0.830681	-0.328035	0.0361474	0.248794	0.619866
ILMN_2650008	Lgr5	leucine rich repeat containing G protein coupled receptor 5	14160	0.373744	0.147958	0.328803	0.336282	-0.205193	0.999748	-0.498002	0.020019	0.236923	0.760054	0.299022	0.906974	0.228258	0.971408	0.262199	0.68807	0.192677	0.977275	0.171611	0.881345	-0.459663	0.0235148	0.153267	0.876818
ILMN_2770066	NA	NA	NA	-0.35235	0.245407	-0.365017	0.336112	-0.0571639	0.999748	0.302356	0.315358	-0.146103	0.89193	-0.137659	0.977245	0.0796671	0.99817	-0.0127901	0.993921	-0.0721505	0.987584	-0.0980531	0.955984	0.709147	0.000906511	-0.106885	0.946446
ILMN_2675874	Alas2	aminolevulinic acid synthase 2, erythroid	11656	0.590563	0.0138838	0.373286	0.267573	0.0481962	0.999748	-0.623899	0.00288406	0.366239	0.588195	0.410146	0.870044	-0.383576	0.859922	-0.071629	0.954303	0.393752	0.977275	0.361823	0.787795	-0.750587	0.000129342	0.213026	0.7996
ILMN_2651715	Axl	AXL receptor tyrosine kinase	26362	-0.490425	0.0197703	-0.450897	0.075296	-0.14106	0.999748	0.119505	0.704337	-0.279753	0.657333	-0.301807	0.906974	0.162519	0.990969	0.13711	0.852035	-0.0888574	0.987584	-0.163273	0.869239	0.772012	5.5436e-06	-0.15297	0.851797
ILMN_3000318	Adrbk1	adrenergic receptor kinase, beta 1	110355	-0.233501	0.122064	-0.0936069	0.720427	-0.0448389	0.999748	0.0446779	0.854472	-0.0231098	0.978563	-0.134771	0.955144	-0.0168803	0.99817	0.0310949	0.964788	-0.0535142	0.987584	-0.0518208	0.955984	0.259237	0.032775	-0.0211776	0.987807
ILMN_2847038	Mta3	metastasis associated 3	116871	0.224263	0.496835	0.0747413	0.89897	0.230715	0.999748	0.242521	0.432008	0.00411451	0.997174	0.00616632	0.999548	0.0554119	0.99817	0.0404418	0.971177	0.0467174	0.994052	-0.0632992	0.974355	0.431738	0.0494653	0.0238909	0.995577
ILMN_2694917	Sap30	sin3 associated polypeptide	60406	-0.343496	0.0345917	-0.0834407	0.791032	-0.0724282	0.999748	0.0728651	0.776976	-0.0679634	0.926042	0.00248354	0.999548	-0.055669	0.99817	-0.0876523	0.887123	-0.15771	0.977275	-0.109974	0.890077	-0.12776	0.459278	0.140847	0.797325
ILMN_2619707	Slco2b1	solute carrier organic anion transporter family, member 2b1	101488	-0.347139	0.0145127	-0.147463	0.533482	-0.162459	0.999748	-0.406461	0.000837392	-0.0839406	0.889193	-0.0903239	0.967165	0.0172761	0.99817	-0.122706	0.786888	-0.058193	0.987584	-0.0464425	0.960439	-0.442362	0.000136836	-0.0790972	0.913205
ILMN_1225033	Myg1	melanocyte proliferating gene 1	60315	0.338162	0.0218294	0.270388	0.15741	0.0306324	0.999748	-0.0438146	0.866065	0.0231933	0.979612	0.126901	0.955303	0.13682	0.980254	0.104183	0.840608	0.0900685	0.977275	0.230062	0.787795	-0.0344559	0.865013	0.0348156	0.977988
ILMN_2702903	Cyp2f2	cytochrome P450, family 2, subfamily f, polypeptide 2	13107	0.328144	0.0531898	0.381285	0.0476295	0.0943496	0.999748	-0.226596	0.191137	0.111952	0.867596	0.158418	0.955144	-0.218403	0.89484	-0.0844526	0.901286	0.177125	0.977275	0.0681423	0.947649	-0.691103	2.07263e-07	-0.0713875	0.936806
ILMN_1230137	Tpi1	triosephosphate isomerase 1	21991	-0.220015	0.0489931	-0.0563612	0.792095	0.0285131	0.999748	0.00699604	0.974751	-0.142867	0.658349	-0.14667	0.906974	-0.094055	0.990969	-0.176661	0.451929	-0.0927597	0.977275	-0.107079	0.815321	0.0631516	0.623488	-0.137092	0.660192
ILMN_2925281	Abcd3	ATP-binding cassette, sub-family D (ALD), member 3	19299	-0.134813	0.502967	-0.161964	0.510172	-0.119288	0.999748	0.684648	4.34493e-08	-0.0420292	0.956328	-0.0348243	0.988996	0.0775154	0.99817	-0.0103098	0.991488	-0.100388	0.977275	-0.209695	0.787795	0.456962	0.000198312	-0.14139	0.784991
ILMN_3158500	Hs6st1	heparan sulfate 6-O-sulfotransferase 1	50785	-0.356039	0.0867239	-0.235978	0.439639	0.069784	0.999748	-0.479196	0.00545025	0.132718	0.870651	0.195718	0.955144	-0.0271505	0.99817	-0.147278	0.830252	0.165426	0.977275	0.0960553	0.934496	-0.142428	0.516404	0.181032	0.79066
ILMN_2702471	Adk	adenosine kinase	11534	-0.217787	0.0581407	-0.0955	0.62098	-0.0727668	0.999748	-0.430414	2.39496e-06	-0.0413014	0.935651	0.0106288	0.997432	-0.0386425	0.99817	-0.0815682	0.832766	-0.132886	0.977275	-0.0223257	0.979645	-0.391473	1.19299e-05	-0.027959	0.975308
ILMN_2463180	Tnc	tenascin C	21923	-0.129375	0.744343	0.0258449	0.973248	0.233182	0.999748	0.312562	0.258529	0.0731085	0.95198	0.227543	0.955303	0.0885341	0.99817	-0.0713375	0.955792	0.221292	0.977275	0.099083	0.950697	0.440636	0.0448952	0.0750342	0.967394
ILMN_2705097	Adat2	adenosine deaminase, tRNA-specific 2, TAD2 homolog (S. cerevisiae)	66757	0.279712	0.114298	0.354599	0.0743513	0.0420229	0.999748	0.0577435	0.838326	0.0538473	0.945953	0.115409	0.960862	-0.114536	0.990969	-0.0673406	0.932848	3.74022e-05	0.999883	-0.136314	0.859273	0.331214	0.0186682	-0.0575268	0.957535
ILMN_2732465	Mef2c	myocyte enhancer factor 2C	17260	-0.592414	0.00817978	-0.2285	0.546024	-0.258148	0.999748	-0.164758	0.603576	-0.449223	0.478652	-0.0799486	0.984609	-0.272725	0.940958	-0.130138	0.876887	-0.282056	0.977275	-0.32943	0.787795	0.260319	0.245993	-0.248761	0.721418
ILMN_1247071	Slc22a1	solute carrier family 22 (organic cation transporter), member 1	20517	-0.451639	0.000910314	-0.284613	0.1112	-0.176698	0.999748	-0.383306	0.00184111	-0.15118	0.735917	-0.0965792	0.961627	-0.0186532	0.99817	-0.069679	0.908284	-0.156423	0.977275	-0.231987	0.787795	-0.555891	1.5508e-06	-0.165659	0.691245
ILMN_1235657	Rnase4	ribonuclease, RNase A family 4	58809	-0.0531519	0.914431	0.067292	0.915216	-0.0749662	0.999748	-0.780256	0.000271768	0.130764	0.905408	0.0560207	0.989797	-0.026893	0.99817	0.137236	0.89036	0.130005	0.981607	0.16001	0.899268	-0.453122	0.0432188	0.240435	0.781216
ILMN_2600465	Phactr4	phosphatase and actin regulator 4	100169	-0.324794	0.0381681	-0.01066	0.984195	-0.0953484	0.999748	-0.185344	0.28149	-0.103978	0.867596	-0.104411	0.960862	-0.0279683	0.99817	-0.0141716	0.987511	-0.0531348	0.987584	-0.126627	0.859273	-0.251576	0.0660951	-0.0687893	0.935629
ILMN_2996640	Cyp2c50	cytochrome P450, family 2, subfamily c, polypeptide 50	107141	0.487294	0.047829	0.472638	0.11307	-0.167653	0.999748	-1.90606	1.20021e-18	0.128202	0.898874	0.170982	0.960862	-0.118023	0.99817	-0.0272889	0.982502	0.0632023	0.988094	0.171826	0.883416	-0.601075	0.00234417	0.250037	0.749362
ILMN_2752524	Paqr9	progestin and adipoQ receptor family member IX	75552	0.038112	0.93544	-0.29417	0.399602	0.103586	0.999748	0.65807	0.000860983	0.105744	0.922762	0.193587	0.955303	-0.192568	0.990969	-0.188375	0.808002	-0.00636236	0.995889	-0.11602	0.932314	0.0620031	0.847069	0.102091	0.935921
ILMN_2727153	NA	NA	NA	-0.19239	0.155939	-0.0642348	0.791276	-0.129214	0.999748	-0.261764	0.0191785	-0.0654514	0.899388	-0.086054	0.960862	-0.121023	0.969764	-0.0922942	0.830252	-0.0739503	0.977275	-0.0343065	0.969821	-0.44501	7.46606e-06	-0.0624881	0.926221
ILMN_2610105	Snrpd1	small nuclear ribonucleoprotein D1	20641	0.279859	0.0567562	0.253853	0.167567	0.227153	0.999748	0.300285	0.0196459	0.0907784	0.879608	0.0418146	0.986225	0.227321	0.845612	0.14592	0.727754	0.135559	0.977275	0.195715	0.787795	0.684896	3.75112e-09	0.130194	0.79066
ILMN_3102736	Gm129	predicted gene 129	229599	-2.2618	0.00303076	-0.933772	0.447688	-0.744053	0.999748	-0.328437	0.801486	-1.24571	0.578814	-1.14633	0.906974	-0.425168	0.99817	-0.625687	0.816724	-1.18396	0.977275	-0.3292	0.946816	-0.360392	0.716142	-1.22679	0.536697
ILMN_1215004	Osbpl9	oxysterol binding protein-like 9	100273	-0.148098	0.352248	0.0707374	0.778887	-0.107021	0.999748	-0.25635	0.0327554	-0.0913332	0.86213	-0.0449883	0.984609	-0.00780479	0.998181	0.0438529	0.947102	-0.0856673	0.977275	0.0317689	0.974962	-0.0215696	0.906638	0.0455742	0.957535
ILMN_3033562	Gm14685	predicted gene 14685	574404	-0.416182	0.339691	-0.315135	0.608413	0.133624	0.999748	-0.0268821	0.969949	-0.397286	0.720352	-0.420918	0.92896	0.0778164	0.99817	-0.284343	0.816095	0.0144626	0.994651	-0.100002	0.969821	2.46251	2.0227e-15	-0.0978542	0.974498
ILMN_2617835	Myo9b	myosin IXb	17925	-0.494341	0.0416078	-0.39992	0.203029	-0.0157342	0.999748	0.0995736	0.798603	-0.377692	0.578814	-0.161131	0.960862	-0.313827	0.89484	-0.33776	0.546233	-0.201854	0.977275	-0.260169	0.809306	0.102137	0.734118	-0.353936	0.566156
ILMN_1231625	Cyp4f14	cytochrome P450, family 4, subfamily f, polypeptide 14	64385	0.28027	0.284787	0.314818	0.32224	-0.0718494	0.999748	-1.72399	4.16335e-18	0.109616	0.909316	0.150555	0.960862	-0.133439	0.990969	0.128397	0.872707	0.0408746	0.994052	0.0420611	0.979857	-1.03072	1.19791e-08	-0.0341258	0.987807
ILMN_2663249	Slamf9	SLAM family member 9	98365	-0.740839	0.00941601	-0.618852	0.075296	-0.254944	0.999748	-0.187344	0.654784	-0.521719	0.536054	-0.500027	0.856335	-0.361514	0.915715	-0.569625	0.277004	-0.391695	0.977275	-0.480771	0.787795	-0.445024	0.0897193	-0.680168	0.297788
ILMN_1249366	NA	NA	NA	-0.354947	0.102785	0.00656682	0.993033	0.0319385	0.999748	0.0824993	0.807935	-0.280589	0.655039	-0.0150968	0.999548	0.00894168	0.999996	0.0221916	0.98454	-0.112215	0.978574	-0.12876	0.898021	0.367997	0.0390844	0.0675258	0.962293
ILMN_2681916	Chrna2	cholinergic receptor, nicotinic, alpha polypeptide 2 (neuronal)	110902	-0.182866	0.534344	0.0580777	0.91415	0.234887	0.999748	1.27907	3.53889e-12	0.253378	0.701492	0.459721	0.856335	0.364954	0.805486	0.389059	0.368313	0.0700402	0.987584	0.255099	0.808004	0.34608	0.0776054	0.0627704	0.972485
ILMN_1237507	Dlst	dihydrolipoamide S-succinyltransferase (E2 component of 2-oxo-glutarate complex)	78920	0.147906	0.474776	0.0519101	0.88557	-0.119134	0.999748	0.640936	8.15122e-07	0.0578939	0.936681	0.0792461	0.978135	0.166469	0.960538	0.181899	0.670249	0.0521789	0.987584	0.0889278	0.916093	0.203377	0.175581	-0.0330623	0.98205
ILMN_2837816	Gnmt	glycine N-methyltransferase	14711	0.274813	0.0507108	0.280526	0.0939208	0.0473824	0.999748	-0.4787	2.334e-05	0.0435817	0.948007	0.0785298	0.969408	-0.00299577	0.999996	0.0318804	0.963596	0.0723831	0.97996	0.0784571	0.913769	-0.399337	0.000314634	0.11666	0.80783
ILMN_1244161	Nme4	non-metastatic cells 4, protein expressed in	56520	0.161775	0.600432	0.100444	0.823635	0.115924	0.999748	0.563495	0.00281558	-0.179496	0.825234	-0.0397752	0.992404	-0.187718	0.990969	-0.192568	0.786887	-0.0162096	0.994651	-0.119784	0.919523	0.276672	0.185319	-0.0938588	0.938189
ILMN_2616215	Letmd1	LETM1 domain containing 1	68614	0.401013	0.0101993	0.219481	0.338388	0.0251692	0.999748	0.253463	0.106278	0.193714	0.691248	0.184583	0.929303	0.250413	0.859922	0.114528	0.837413	0.177684	0.977275	0.222264	0.787795	0.136976	0.413283	0.037407	0.977988
ILMN_2862418	Slc30a7	solute carrier family 30 (zinc transporter), member 7	66500	-0.16908	0.503026	-0.138651	0.692285	-0.0498437	0.999748	-0.249863	0.225433	-0.0436898	0.967934	-0.0507962	0.986225	-0.120202	0.990969	-0.179439	0.764795	0.0250092	0.994651	-0.23828	0.795533	-0.336118	0.0441936	0.00881243	0.997879
ILMN_3151722	Net1	neuroepithelial cell transforming gene 1	56349	0.647027	0.0133919	0.298832	0.474347	0.219192	0.999748	0.015057	0.978123	0.337716	0.668706	0.254667	0.955144	0.184375	0.990969	0.0406071	0.972869	0.00862376	0.995037	0.17404	0.895075	-0.0334063	0.930296	0.3706	0.611678
ILMN_2991272	Aqp3	aquaporin 3	11828	0.212185	0.582254	0.086292	0.893477	0.109289	0.999748	0.683882	0.00441582	0.0881529	0.94778	0.106129	0.982523	0.252904	0.98049	0.122473	0.923892	0.0870385	0.987584	0.253763	0.830681	0.29903	0.278732	0.131112	0.932289
ILMN_1240883	Rnf4	ring finger protein 4	19822	0.52643	0.00432331	0.318657	0.207619	0.175964	0.999748	0.264329	0.185865	0.354201	0.510373	0.258551	0.906974	0.284418	0.864764	0.364868	0.305683	0.213738	0.977275	0.371375	0.753188	0.156473	0.44364	0.254872	0.639324
ILMN_2760105	Olig1	oligodendrocyte transcription factor 1	50914	0.0303738	0.976236	-0.223629	0.796198	-0.129279	0.999748	-1.4874	4.35898e-05	0.192058	0.92508	-0.0236219	0.999548	0.508705	0.941678	0.77593	0.377457	-0.426877	0.977275	-0.571537	0.793867	-1.46952	3.18799e-05	-0.299316	0.869376
ILMN_2654571	Zfp750	zinc finger protein 750	319530	-0.427328	0.102785	-0.316333	0.388947	-0.00729551	0.999748	-0.496895	0.0274611	0.00833974	0.993802	0.0108741	0.999548	-0.306515	0.915715	-0.110584	0.921447	0.0778102	0.987584	0.241981	0.815321	-0.308919	0.188525	0.242726	0.76529
ILMN_2948476	Gjb1	gap junction protein, beta 1	14618	0.560138	0.0589586	0.0848251	0.899996	0.115668	0.999748	-0.306302	0.368333	0.0912573	0.948007	-0.0165836	0.999548	-0.0954262	0.99817	-0.0907838	0.951322	0.212713	0.977275	0.0127797	0.995545	-0.550688	0.0256299	0.190587	0.873554
ILMN_2718284	Mfsd1	major facilitator superfamily domain containing 1	66868	-0.188133	0.265232	-0.153628	0.511792	0.106323	0.999748	-0.290742	0.0283542	-0.0159561	0.988283	0.20234	0.906974	-0.116151	0.990969	-0.112004	0.822122	0.0889184	0.977275	0.0995672	0.890077	0.0350098	0.859714	0.0208597	0.989035
ILMN_2970788	Mosc2	MOCO sulphurase C-terminal domain containing 2	67247	0.203757	0.501751	-0.030612	0.962633	-0.106632	0.999748	-0.72413	0.00015309	-0.177722	0.839387	-0.00799898	0.999548	-0.26612	0.941678	-0.201607	0.786887	0.0311635	0.994651	0.114175	0.932314	-0.368141	0.0727022	-0.216094	0.7802
ILMN_2742861	Serpina3f	serine (or cysteine) peptidase inhibitor, clade A, member 3F	238393	-0.403177	0.290928	-0.331894	0.532783	0.160172	0.999748	0.379793	0.298837	-0.203621	0.880632	-0.254595	0.955303	-0.178634	0.996177	0.0725073	0.963813	-0.0849939	0.988094	-0.18929	0.910284	0.792726	0.00283522	-0.298835	0.786407
ILMN_2735429	Vopp1	vesicular, overexpressed in cancer, prosurvival protein 1	232023	-0.190188	0.499361	-0.172336	0.647949	-0.00848974	0.999748	0.0112696	0.979021	0.0394207	0.973875	-0.10844	0.977245	0.105591	0.99817	0.282019	0.596043	-0.0637228	0.987584	0.0850417	0.949424	0.515023	0.00335043	0.140326	0.874919
ILMN_1223097	Nt5c	5',3'-nucleotidase, cytosolic	50773	-0.413745	0.103714	-0.376878	0.248746	-0.0270033	0.999748	-0.486654	0.0259151	-0.117993	0.909274	-0.165295	0.960862	-0.319	0.89484	-0.31473	0.600977	-0.0753082	0.987584	-0.329395	0.787795	-0.58425	0.00300778	-0.321774	0.632448
ILMN_1251729	Nfe2l1	nuclear factor, erythroid derived 2,-like 1	18023	-0.302227	0.0685542	-0.351124	0.0671284	0.114332	0.999748	0.62576	1.82378e-06	-0.0887876	0.89193	0.0704769	0.980534	-0.0778734	0.99817	-0.119056	0.830252	0.0491586	0.987584	0.0122882	0.993183	0.211792	0.159064	0.15057	0.7802
ILMN_1230318	Cbs	cystathionine beta-synthase	12411	0.578405	0.027658	0.316339	0.426691	0.0216551	0.999748	-0.627077	0.00593735	0.40768	0.578814	0.330442	0.906974	0.084098	0.99817	0.0998791	0.938645	0.405975	0.977275	0.436066	0.787795	-0.963943	4.22644e-06	0.482495	0.468589
ILMN_2588056	NA	NA	NA	-0.331372	0.00865563	-0.260822	0.0992211	0.07046	0.999748	0.0144618	0.955175	-0.0602839	0.918356	0.00124298	0.999548	0.019414	0.99817	-0.0839907	0.850627	-0.00666074	0.994651	-0.0880415	0.890077	-0.1006	0.471065	-0.065696	0.924123
ILMN_2708928	Bdh1	3-hydroxybutyrate dehydrogenase, type 1	71911	-0.635214	0.019901	-0.365339	0.36411	0.0470167	0.999748	-0.103703	0.823834	-0.175148	0.879319	0.082762	0.986225	-0.0890474	0.99817	-0.175077	0.852947	-0.237632	0.977275	-0.272836	0.815321	-0.36173	0.161131	-0.0847786	0.964887
ILMN_2608145	Hdhd3	haloacid dehalogenase-like hydrolase domain containing 3	72748	0.506031	0.0457378	0.476588	0.126457	-0.158979	0.999748	-0.377034	0.131515	0.200583	0.830964	0.114298	0.980534	-0.138008	0.996177	0.00295509	0.998261	0.0385212	0.994651	0.17581	0.885503	-0.662783	0.00100727	0.178607	0.85187
ILMN_1225544	Slc19a1	solute carrier family 19 (sodium/hydrogen exchanger), member 1	20509	-0.384822	0.0629197	-0.0355133	0.948481	-0.18785	0.999748	-0.191139	0.44142	-0.118292	0.887708	-0.0946271	0.980534	-0.117191	0.991023	-0.144003	0.838037	-0.16378	0.977275	-0.0750103	0.955051	-0.361799	0.0377665	-0.0486052	0.977372
ILMN_1256203	L3mbtl2	l(3)mbt-like 2 (Drosophila)	214669	0.26382	0.278622	-0.141476	0.713089	0.168145	0.999748	0.0996071	0.760003	0.156715	0.846666	0.162914	0.955303	-0.0717723	0.99817	-0.207169	0.738786	0.088275	0.987584	0.0277941	0.985424	-0.498694	0.00356361	0.0980083	0.932379
ILMN_2745036	Arl2bp	ADP-ribosylation factor-like 2 binding protein	107566	-0.503213	0.0300247	-0.298802	0.378967	0.21199	0.999748	0.330259	0.164374	-0.117651	0.905408	-0.0914556	0.980534	-0.0939995	0.99817	-0.090663	0.935826	-0.220604	0.977275	-0.172018	0.875989	0.407765	0.0425122	-0.119287	0.923083
ILMN_1230788	Tle1	transducin-like enhancer of split 1, homolog of Drosophila E(spl)	21885	0.283313	0.322231	0.156468	0.724954	-0.154856	0.999748	-0.384267	0.101757	-0.141121	0.887399	0.146708	0.967165	-0.0383661	0.99817	0.10492	0.924163	0.246234	0.977275	0.033175	0.985033	-0.563297	0.00419961	0.122292	0.923369
ILMN_1224754	Ckb	creatine kinase, brain	12709	-0.393097	0.0433266	-0.357022	0.142512	-0.175956	0.999748	-0.0286905	0.937469	-0.347874	0.521361	-0.369783	0.856335	-0.0219702	0.99817	0.00856416	0.993921	-0.199979	0.977275	-0.209876	0.809306	0.260448	0.142157	-0.161796	0.807911
ILMN_2955919	Mcam	melanoma cell adhesion molecule	84004	-0.0728876	0.861937	-0.103936	0.831723	0.0657331	0.999748	0.258381	0.34935	-0.189039	0.83399	0.143762	0.967165	0.191044	0.990969	0.0847155	0.942809	0.138125	0.978081	0.095155	0.949122	0.627971	0.00106751	0.148523	0.883934
ILMN_2778872	Mad2l1	MAD2 mitotic arrest deficient-like 1 (yeast)	56150	-0.589	0.00814189	-0.500162	0.0656577	-0.0473287	0.999748	0.143496	0.662554	-0.367498	0.577833	-0.211651	0.955303	-0.205816	0.985063	-0.259786	0.672695	-0.178337	0.977275	-0.236519	0.809306	-0.00669115	0.985538	-0.257207	0.697989
ILMN_3102653	Glyctk	glycerate kinase	235582	-0.464554	0.0623547	-0.0897337	0.864011	-0.176305	0.999748	-0.532257	0.01316	-0.186948	0.839162	-0.0641999	0.986225	-0.124849	0.99817	-0.117272	0.90811	-0.176064	0.977275	-0.118886	0.932592	-1.11847	1.1001e-08	-0.190554	0.825536
ILMN_3130719	Sybu	syntabulin (syntaxin-interacting)	319613	-0.47959	0.207375	-0.267667	0.656147	0.0742003	0.999748	0.902863	0.00175637	-0.136185	0.928666	-0.0481708	0.992539	0.0451619	0.99817	-0.0166739	0.993921	-0.0780731	0.988847	-0.0375871	0.987782	0.965534	0.000412195	0.0862232	0.974637
ILMN_2593787	Kcnk13	potassium channel, subfamily K, member 13	217826	-0.348119	0.201797	-0.302049	0.409852	-0.213803	0.999748	0.000571115	0.99922	-0.180908	0.850405	-0.103692	0.980534	0.0658459	0.99817	0.0276208	0.982502	0.00332553	0.998523	0.0131918	0.995238	0.452392	0.0313385	-0.00418124	0.999764
ILMN_3007072	Tpm1	tropomyosin 1, alpha	22003	-0.426296	0.0798592	-0.47663	0.0929596	0.38773	0.999748	0.441485	0.0414492	-0.229797	0.763866	-0.264689	0.937458	-0.101722	0.99817	-0.226423	0.751729	-0.116487	0.981607	-0.170827	0.879288	0.540264	0.00501032	-0.048715	0.982034
ILMN_2752552	Sod1	superoxide dismutase 1, soluble	20655	0.063293	0.669646	0.0906598	0.592541	0.0325988	0.999748	0.20129	0.028066	0.0784541	0.836137	0.0876849	0.955303	0.0817416	0.990969	-0.00659596	0.991797	-0.0330994	0.987584	0.00814781	0.992762	0.132374	0.159426	0.00222689	0.999391
ILMN_2663613	Itgb5	integrin beta 5	16419	-0.464661	0.0393764	-0.40115	0.159487	-0.125785	0.999748	-0.165499	0.584516	-0.264065	0.691248	-0.174645	0.955303	-0.151445	0.990969	-0.294356	0.594025	-0.16093	0.977275	-0.228625	0.809306	-0.140136	0.583271	-0.325797	0.574447
ILMN_2676379	Pon1	paraoxonase 1	18979	0.131843	0.367202	0.178973	0.277716	0.0399505	0.999748	-0.362879	0.000259233	0.0485251	0.928666	0.0288774	0.988996	0.0353801	0.99817	0.0377384	0.950237	-0.0361606	0.987584	0.0370167	0.963452	-0.416591	1.25505e-05	-0.0414445	0.957535
ILMN_2810937	Slc25a42	solute carrier family 25, member 42	73095	0.439589	0.144554	-0.159724	0.763986	0.049797	0.999748	0.653417	0.00714987	0.365025	0.658163	0.170614	0.967165	0.0004864	0.999996	-0.133381	0.909443	0.281156	0.977275	0.161162	0.911821	-0.0259832	0.950292	0.20977	0.83576
ILMN_2631161	Fcgr4	Fc receptor, IgG, low affinity IV	246256	-0.513983	0.0669144	-0.543209	0.102524	-0.128816	0.999748	0.303125	0.334043	-0.342898	0.669167	-0.467121	0.856335	0.0495534	0.99817	0.0929464	0.945995	-0.181958	0.977275	-0.194582	0.883261	0.868517	6.59326e-05	-0.23652	0.800212
ILMN_2740149	Chpt1	choline phosphotransferase 1	212862	0.383638	0.147106	0.0890449	0.865592	-0.0768138	0.999748	0.626636	0.00268768	0.338625	0.636026	0.168061	0.960862	0.51767	0.562046	0.449803	0.338731	-0.0728039	0.987584	0.136858	0.915257	-0.151463	0.59049	0.114709	0.932379
ILMN_2782125	Wdr18	WD repeat domain 18	216156	-0.577657	0.00305412	-0.395435	0.118323	-0.0840357	0.999748	-0.0860322	0.795947	-0.23322	0.704042	-0.080924	0.980534	-0.314324	0.859922	-0.155216	0.826729	-0.165909	0.977275	-0.256568	0.795533	-0.574266	0.000473559	-0.188072	0.785248
ILMN_1243466	Rnd1	Rho family GTPase 1	223881	0.635665	0.0442872	0.147872	0.813518	0.0651305	0.999748	0.194543	0.665108	0.186698	0.88567	0.304001	0.955144	0.182032	0.990969	0.144392	0.916778	0.0384426	0.994651	0.321514	0.809306	0.0781571	0.854117	-0.00947156	0.998479
ILMN_2867147	Tyrobp	TYRO protein tyrosine kinase binding protein	22177	-0.288667	0.335855	-0.443393	0.165146	0.266329	0.999748	0.404657	0.0962452	-0.186149	0.847995	-0.155039	0.967165	0.139789	0.993465	0.156364	0.856144	0.106135	0.986899	0.0985435	0.949949	0.945545	2.00566e-06	-0.0112624	0.997879
ILMN_1236009	Camk2b	calcium/calmodulin-dependent protein kinase II, beta	12323	-0.914297	0.0144253	-0.644955	0.193453	0.256292	0.999748	-0.800742	0.0190843	-0.566442	0.588195	-0.179507	0.980534	-0.261241	0.990969	-0.45298	0.643394	-0.240127	0.977275	-0.0577701	0.983074	-0.344061	0.383333	-0.391973	0.749756
ILMN_3029489	Gm129	predicted gene 129	229599	-1.88915	0.00313955	-0.907023	0.3467	-0.712604	0.999748	-0.601316	0.475844	-1.19663	0.536054	-1.38508	0.856335	-0.295232	0.99817	-0.484733	0.834787	-1.05384	0.977275	-0.570561	0.852145	-0.705059	0.289573	-0.975459	0.577818
ILMN_1212703	Kras	v-Ki-ras2 Kirsten rat sarcoma viral oncogene homolog	16653	0.260892	0.371015	0.145325	0.747159	-0.161679	0.999748	-0.231733	0.425087	0.0733788	0.949106	0.0369524	0.992539	-0.0319438	0.99817	-0.162832	0.842085	0.17452	0.977275	0.0863203	0.955984	-0.480766	0.0165792	-0.0772919	0.963248
ILMN_2711688	Adssl1	adenylosuccinate synthetase like 1	11565	0.293236	0.189562	0.222065	0.485437	0.139438	0.999748	0.034962	0.927093	-0.0862521	0.925495	0.0601382	0.986225	0.332059	0.805486	0.075052	0.941269	0.103005	0.980965	0.190389	0.824564	0.458281	0.00594729	0.103051	0.923369
ILMN_1255996	Adam11	a disintegrin and metallopeptidase domain 11	11488	0.445913	0.152822	0.280919	0.553383	-0.0847778	0.999748	1.42439	1.46762e-09	-0.483073	0.564528	0.0362489	0.993219	0.0270701	0.99817	-0.124585	0.925165	0.220421	0.977275	0.0165065	0.994654	1.84902	2.9754e-14	-0.289067	0.758089
ILMN_2827217	Clstn3	calsyntenin 3	232370	-0.0700079	0.939023	-0.159515	0.870731	-0.189125	0.999748	1.22077	0.00139371	0.512729	0.704042	0.0473242	0.996187	1.16822	0.136348	1.34933	0.0102548	-0.364006	0.977275	-0.247144	0.918432	0.184037	0.747349	-0.202028	0.935629
ILMN_1247506	Saa4	serum amyloid A 4	20211	0.340358	0.482212	0.169759	0.822922	0.0367068	0.999748	-0.879915	0.00639351	0.283953	0.839957	0.351165	0.955303	-0.0431113	0.99817	0.253648	0.842085	0.456414	0.977275	0.684625	0.771528	-0.995243	0.000905965	0.45882	0.666538
ILMN_2597868	Lgmn	legumain	19141	-0.16918	0.569165	-0.130896	0.749043	0.103016	0.999748	0.404648	0.0446162	-0.0335808	0.979612	-0.131768	0.967165	0.27556	0.906509	0.243889	0.679563	0.0231102	0.994651	0.212833	0.815321	1.1561	7.75592e-11	0.161232	0.839596
ILMN_2829636	Dnajb9	DnaJ (Hsp40) homolog, subfamily B, member 9	27362	0.589105	0.0783255	0.519882	0.226107	0.180833	0.999748	0.565392	0.0640409	0.0374003	0.988283	-0.0327466	0.996187	0.242794	0.990969	0.226071	0.840608	0.0888142	0.987584	0.206173	0.897609	0.56611	0.0430829	0.671077	0.330099
ILMN_2632940	Sumo1	SMT3 suppressor of mif two 3 homolog 1 (yeast)	22218	-0.277468	0.134441	-0.0902593	0.786906	-0.038937	0.999748	-0.063019	0.828748	-0.156824	0.787653	-0.071828	0.980534	-0.0386869	0.99817	-0.0814737	0.911366	0.0542787	0.987584	0.0908627	0.922242	0.342115	0.0186745	0.0258723	0.987807
ILMN_1214070	Rbck1	RanBP-type and C3HC4-type zinc finger containing 1	24105	0.406606	0.0280013	0.0536446	0.901521	-0.0442471	0.999748	0.31004	0.0827082	0.193226	0.735896	0.166025	0.955303	0.302453	0.807612	0.361162	0.277004	0.110927	0.977275	0.231681	0.795533	0.281692	0.0898491	0.20891	0.697128
ILMN_2685124	Derl2	Der1-like domain family, member 2	116891	-0.456196	0.0153571	-0.620222	0.00131483	-0.108498	0.999748	-0.539947	0.000798301	-0.14006	0.852398	-0.204426	0.943141	-0.151938	0.990969	-0.357154	0.335598	-0.118154	0.977275	-0.296117	0.787795	-0.558974	0.000285688	-0.102742	0.915823
ILMN_2862470	Gstm2	glutathione S-transferase, mu 2	14863	0.543444	0.152822	0.37498	0.502962	0.116915	0.999748	-0.813983	0.00767081	0.0501289	0.981331	-0.0287355	0.998405	-0.0447408	0.99817	0.221003	0.853073	-0.0747575	0.990469	-0.110501	0.961386	1.81519	2.02941e-10	0.125605	0.956415
ILMN_2641150	NA	NA	NA	0.0181924	0.956462	0.0956292	0.746006	-0.14995	0.999748	-0.146021	0.451887	-0.0487409	0.948165	-0.0942279	0.967165	-0.059057	0.99817	-0.07301	0.91493	-0.156151	0.977275	-0.127638	0.859273	-0.379541	0.00294608	-0.190681	0.670073
ILMN_3101400	Tecpr2	tectonin beta-propeller repeat containing 2	104859	0.364961	0.102685	0.127748	0.748789	-0.100013	0.999748	0.378008	0.0577142	0.0920428	0.924241	0.0580016	0.986225	0.12843	0.990969	0.192144	0.773455	0.0654927	0.987584	0.139657	0.894616	0.598161	0.000436996	0.19703	0.781846
ILMN_3090123	Dync2li1	dynein cytoplasmic 2 light intermediate chain 1	213575	-0.420827	0.0799955	0.0505	0.934459	-0.0480001	0.999748	0.0440389	0.918073	-0.265579	0.701492	-0.249174	0.937458	0.191042	0.990969	-0.155868	0.84442	-0.112191	0.9822	-0.347017	0.787795	1.19842	2.0891e-10	-0.267316	0.686656
ILMN_2941324	Gsdmd	gasdermin D	69146	-0.292483	0.321949	-0.0434865	0.948481	-0.13037	0.999748	-0.983796	1.02371e-06	-0.233765	0.777596	-0.0306402	0.993219	-0.351964	0.89484	-0.477974	0.285487	0.00773474	0.995398	-0.0830989	0.959192	-0.125183	0.675368	-0.200816	0.817807
ILMN_2600202	Dhx33	DEAH (Asp-Glu-Ala-His) box polypeptide 33	216877	-0.436923	0.0363552	-0.144228	0.701557	-0.222391	0.999748	-0.282416	0.189383	-0.0430408	0.972078	0.0302687	0.992539	-0.117631	0.991743	-0.0697089	0.946417	-0.119732	0.978197	-0.150649	0.879288	-0.489011	0.00390608	-0.0274045	0.990059
ILMN_2519677	Triobp	TRIO and F-actin binding protein	110253	-0.598939	0.00212967	-0.253056	0.408214	-0.166403	0.999748	0.18839	0.460101	-0.309783	0.588195	-0.417453	0.856335	-0.1109	0.996348	-0.233493	0.669038	-0.295616	0.977275	-0.365204	0.787795	0.0433041	0.876419	-0.327774	0.523026
ILMN_1215096	Entpd5	ectonucleoside triphosphate diphosphohydrolase 5	12499	0.155925	0.59835	0.119289	0.767511	0.103211	0.999748	0.68059	0.000100238	0.0510879	0.964012	0.0201183	0.997432	0.0160159	0.99817	-0.00418814	0.997056	-0.236253	0.977275	-0.152938	0.880787	-0.036188	0.902751	-0.040837	0.983416
ILMN_2901626	Tnfrsf21	tumor necrosis factor receptor superfamily, member 21	94185	-0.249543	0.284026	-0.473448	0.0390516	-0.00672676	0.999748	-0.105578	0.72516	-0.258094	0.658349	-0.182465	0.955303	-0.0523101	0.99817	0.000132071	0.999634	-0.207966	0.977275	0.0201716	0.989048	0.455035	0.00560319	-0.0390604	0.983381
ILMN_2840856	Ripk4	receptor-interacting serine-threonine kinase 4	72388	-0.224498	0.319343	0.119965	0.735952	0.0830968	0.999748	0.439655	0.00770612	-0.0785065	0.926908	0.0190278	0.996602	-0.169077	0.986628	-0.0093813	0.993921	0.0354397	0.994052	-0.0218879	0.987268	0.180325	0.349942	0.0274069	0.988977
ILMN_1257333	2310022B05Rik	RIKEN cDNA 2310022B05 gene	69551	-0.4923	0.0053534	-0.24552	0.354442	-0.181865	0.999748	-0.299527	0.0939371	-0.290892	0.578814	-0.218892	0.925281	-0.117389	0.990969	-0.197681	0.694539	-0.180817	0.977275	-0.322605	0.787795	-0.220464	0.209062	-0.262911	0.591383
ILMN_1221292	Rdh5	retinol dehydrogenase 5	19682	-0.128755	0.661907	-0.113451	0.767418	-0.0309883	0.999748	-0.914684	2.45373e-08	-0.320185	0.578814	-0.233236	0.929303	-0.102736	0.99817	0.187557	0.764795	-0.0522388	0.988094	-0.01011	0.995238	-0.515713	0.00154041	-0.117345	0.900479
ILMN_1237670	Entpd2	ectonucleoside triphosphate diphosphohydrolase 2	12496	-0.324376	0.245045	-0.162509	0.717622	0.280078	0.999748	0.387252	0.105453	-0.248768	0.746488	-0.176003	0.960862	-0.101703	0.99817	-0.18764	0.82064	-0.157727	0.977275	-0.240824	0.815321	1.01301	2.04066e-07	-0.25759	0.732904
ILMN_1255510	Lmna	lamin A	16905	-0.349084	0.0106091	-0.13334	0.562623	0.000954373	0.999748	-0.0637031	0.774048	-0.223342	0.578814	-0.130364	0.955303	-0.210982	0.859922	-0.218746	0.466412	-0.170706	0.977275	-0.14326	0.809306	-0.121415	0.405821	-0.165433	0.677853
ILMN_2606180	Acot7	acyl-CoA thioesterase 7	70025	0.109872	0.712246	-0.03351	0.950657	-0.0491272	0.999748	0.591606	0.000273859	0.0395754	0.972373	-0.0625239	0.98482	0.0991978	0.99817	0.0654047	0.947102	-0.0213701	0.994651	-0.0712429	0.955984	0.524276	0.000910203	-0.0709764	0.956396
ILMN_3104094	NA	NA	NA	-0.245961	0.113349	-0.183756	0.394904	0.0501908	0.999748	0.300913	0.0224465	-0.0913986	0.880632	-0.131967	0.955303	0.0426777	0.99817	-0.0314501	0.965959	-0.185546	0.977275	0.0250108	0.982808	0.376075	0.00151657	-0.00214716	0.999764
ILMN_3143577	Apaf1	apoptotic peptidase activating factor 1	11783	-0.388033	0.0720356	-0.240161	0.457064	-0.0116015	0.999748	0.0502933	0.893746	-0.180612	0.805171	-0.233994	0.937458	-0.137869	0.990969	0.0502424	0.962665	-0.0576707	0.987584	-0.0675242	0.960439	0.482191	0.00499856	-0.0381267	0.984176
ILMN_2882059	Rpl27a	ribosomal protein L27A	26451	0.38724	0.0112921	0.26549	0.191529	-0.0251944	0.999748	0.153652	0.417677	-0.00373263	0.995384	0.0478849	0.986225	0.0492262	0.99817	0.0506106	0.947935	0.141149	0.977275	0.129793	0.856235	0.224514	0.114692	0.106305	0.866343
ILMN_1257829	Rfng	RFNG O-fucosylpeptide 3-beta-N-acetylglucosaminyltransferase	19719	0.542248	0.0254889	0.0238759	0.974793	0.00462978	0.999748	-0.233557	0.434694	0.100495	0.92705	0.107595	0.980534	0.203661	0.990969	0.0461848	0.969227	0.109129	0.984372	0.308778	0.793867	-0.141556	0.6201	0.0583275	0.977666
ILMN_1252849	Cps1	carbamoyl-phosphate synthetase 1	227231	0.561449	0.0180683	0.611418	0.0244246	-0.0262784	0.999748	-0.632632	0.00202145	0.240672	0.758015	0.202184	0.955303	0.301214	0.908351	0.357785	0.505177	0.219944	0.977275	0.263846	0.809306	-0.0252101	0.942835	0.208743	0.800244
ILMN_3003518	Gtdc1	glycosyltransferase-like domain containing 1	227835	-0.686507	0.0010744	-0.254065	0.462584	0.0433484	0.999748	-0.0462606	0.911137	-0.262748	0.693941	-0.147595	0.96262	0.118277	0.99817	-0.257843	0.660646	-0.374586	0.977275	-0.0506543	0.977592	0.165257	0.497797	-0.156305	0.858218
ILMN_2887986	Cd300a	CD300A antigen	217303	-0.273387	0.323274	-0.135488	0.756817	0.169866	0.999748	-0.0383762	0.930145	0.0566182	0.962983	-0.272189	0.925281	-0.158838	0.990969	0.108636	0.914501	-0.17219	0.977275	0.0280713	0.986369	0.471579	0.0154073	-0.00433331	0.999764
ILMN_2650911	Atp6v0e	ATPase, H+ transporting, lysosomal V0 subunit E	11974	-0.172735	0.23992	-0.151725	0.442799	0.0918951	0.999748	0.337849	0.00202635	-0.147438	0.704042	-0.0577052	0.980534	0.094012	0.990969	0.0497308	0.937075	-0.0492138	0.987584	0.0708268	0.918432	0.691298	5.86303e-11	0.0123338	0.995159
ILMN_2761720	NA	NA	NA	-0.390923	0.0557177	-0.149454	0.677018	-0.0687044	0.999748	0.633412	0.000124771	0.0936081	0.917312	-0.053615	0.986225	0.106209	0.99817	0.0978494	0.906789	-0.0746139	0.987584	-0.124235	0.89889	0.083294	0.741327	-0.136207	0.865893
ILMN_2657828	Rhbdf1	rhomboid family 1 (Drosophila)	13650	-0.503147	0.02478	-0.0674028	0.897819	-0.202147	0.999748	0.500736	0.0118197	-0.213256	0.777596	-0.296546	0.906974	0.0333295	0.99817	0.140676	0.856648	-0.340917	0.977275	-0.206252	0.830153	0.570249	0.0018598	-0.144816	0.876818
ILMN_2870320	Prkd2	protein kinase D2	101540	-0.228763	0.216674	-0.0492942	0.897819	0.13391	0.999748	0.108484	0.642363	-0.091466	0.891615	-0.169441	0.951094	0.012138	0.99817	0.0634378	0.937399	-0.00706697	0.994651	0.0450001	0.96992	0.547339	3.08833e-05	-0.0309872	0.983641
ILMN_2756041	Pkm2	pyruvate kinase, muscle	18746	-0.321619	0.283449	-0.520765	0.0939208	-0.0406956	0.999748	0.316621	0.259774	-0.189286	0.850405	-0.216328	0.955303	0.03639	0.99817	0.140745	0.883087	-0.177329	0.977275	-0.0434071	0.982808	0.867518	2.2645e-05	-0.156769	0.887939
ILMN_2870788	Upb1	ureidopropionase, beta	103149	0.28269	0.0484272	0.283566	0.0984646	0.137375	0.999748	0.108833	0.561691	0.0644925	0.919712	-0.0484011	0.984609	0.114582	0.990969	0.243445	0.392508	-0.00950036	0.994651	0.0530825	0.954274	0.0526077	0.772058	0.00397183	0.998715
ILMN_1225376	Smoc1	SPARC related modular calcium binding 1	64075	-0.352345	0.0823864	-0.107282	0.773298	-0.111573	0.999748	-0.475646	0.00466906	-0.196749	0.751298	0.0697662	0.984609	0.115726	0.990969	-0.0599047	0.953341	-0.0772216	0.987584	-0.103321	0.921778	-0.170334	0.402392	-0.0662022	0.95924
ILMN_3152380	Flot2	flotillin 2	14252	-0.369292	0.021242	-0.152698	0.56789	-0.146319	0.999748	-0.0765279	0.764247	-0.0723369	0.922884	-0.118947	0.95973	0.0421258	0.99817	0.0956995	0.867784	-0.163193	0.977275	-0.103841	0.897482	-0.264841	0.064106	-0.157459	0.76851
ILMN_2646166	Ndrg1	N-myc downstream regulated gene 1	17988	0.747066	0.0136225	0.462947	0.277445	0.494483	0.999748	0.745143	0.00530589	0.346804	0.70883	0.289968	0.955303	0.409019	0.89484	0.287756	0.766116	0.236103	0.977275	0.204215	0.894068	0.607105	0.0204203	0.524715	0.500489
ILMN_2757019	She	src homology 2 domain-containing transforming protein E	214547	0.426878	0.0477872	0.193699	0.583312	0.124889	0.999748	0.0742826	0.836359	0.125862	0.88567	0.154681	0.960862	0.0816056	0.99817	0.227175	0.697581	0.147147	0.977275	0.033927	0.982808	0.303726	0.116459	0.0838905	0.948454
ILMN_2605013	Sec14l4	SEC14-like 4 (S. cerevisiae)	103655	0.566183	0.0177009	0.264487	0.490892	-0.0189489	0.999748	0.15344	0.658462	0.258003	0.729235	0.155843	0.965625	0.105854	0.99817	0.0147528	0.992883	0.0759044	0.987584	0.313016	0.793867	-0.142076	0.616147	0.154195	0.880186
ILMN_3074952	Copg	coatomer protein complex, subunit gamma	54161	0.00965503	0.985429	-0.120738	0.810517	-0.332036	0.999748	-0.475814	0.0397892	-0.179051	0.854951	-0.138035	0.976135	-0.304401	0.922597	-0.307293	0.632359	-0.0883155	0.987584	-0.08908	0.955984	-0.19273	0.475555	-0.0273904	0.993756
ILMN_1227018	Il1a	interleukin 1 alpha	16175	-0.27233	0.42998	-0.18541	0.710456	0.507693	0.799916	0.500971	0.0487245	0.15636	0.889193	0.0910907	0.984766	0.245856	0.981911	0.140448	0.896957	0.0628681	0.988846	0.314088	0.808004	1.31319	2.8101e-09	0.316543	0.684109
ILMN_2597778	Gna14	guanine nucleotide binding protein, alpha 14	14675	-0.413942	0.378445	-0.0325076	0.978544	-0.1052	0.999748	-1.39093	8.18567e-06	-0.162674	0.926042	0.120139	0.985763	-0.095967	0.99817	0.0638035	0.970832	0.437801	0.977275	0.389507	0.810588	-0.48285	0.179941	-0.116548	0.965034
ILMN_2591188	Cpb2	carboxypeptidase B2 (plasma)	56373	0.197686	0.373922	0.150974	0.63218	0.0871116	0.999748	-0.399872	0.0125831	0.0496768	0.956328	0.0262067	0.992539	0.1309	0.990969	0.249367	0.562468	0.122502	0.977275	0.248145	0.787795	0.333151	0.0325177	0.193608	0.727113
ILMN_2767596	Sav1	salvador homolog 1 (Drosophila)	64010	-0.220885	0.162196	-0.0288174	0.940108	0.0729638	0.999748	0.161517	0.331724	-0.0136528	0.988834	-0.0507784	0.984609	-0.0455453	0.99817	-0.0545752	0.939477	-0.0787056	0.978574	0.0127595	0.990677	0.298923	0.0137555	-0.029002	0.983381
ILMN_2910995	Gphn	gephyrin	268566	0.413116	0.0176011	0.182307	0.524307	-0.0550929	0.999748	0.00318767	0.992738	0.220897	0.673659	0.25263	0.906974	0.105641	0.990969	0.107096	0.86411	0.266896	0.977275	0.178417	0.815321	-0.29022	0.0621936	0.240086	0.621173
ILMN_2971816	Gltp	glycolipid transfer protein	56356	-0.210615	0.413483	-0.336506	0.211798	0.0721996	0.999748	0.299347	0.149246	-0.139868	0.865349	-0.248047	0.925281	0.0804981	0.99817	0.0422698	0.966412	0.0383451	0.994052	0.00966111	0.995416	0.87303	1.01008e-07	0.113498	0.911515
ILMN_2967266	Fxyd5	FXYD domain-containing ion transport regulator 5	18301	-0.329311	0.19275	-0.435594	0.126457	-0.0407926	0.999748	0.232106	0.396327	-0.324154	0.617799	-0.316296	0.906974	-0.0566574	0.99817	-0.0786255	0.945632	-0.192648	0.977275	-0.163324	0.882852	0.52441	0.00523973	-0.229625	0.758476
ILMN_1259946	Cdc42se1	CDC42 small effector 1	57912	-0.404412	0.0114208	-0.187252	0.458738	-0.00192134	0.999748	0.322457	0.0306444	-0.104438	0.87902	-0.160736	0.955144	-0.0820401	0.99817	-0.035369	0.965572	-0.172508	0.977275	-0.109652	0.890077	0.47722	0.000273383	-0.103533	0.880942
ILMN_2768087	Col6a1	collagen, type VI, alpha 1	12833	-0.793656	0.00229473	-0.556038	0.0926197	-0.233162	0.999748	-0.0910074	0.843634	-0.54476	0.464925	-0.386068	0.906974	-0.336334	0.915715	-0.402144	0.508951	-0.490047	0.977275	-0.481373	0.787795	0.232059	0.417961	-0.302478	0.706952
ILMN_2765047	Chrd	chordin	12667	-0.320934	0.344773	0.147824	0.786017	-0.161059	0.999748	-0.601281	0.0161971	-0.0922906	0.944475	-0.275999	0.955144	-0.0924318	0.99817	0.109707	0.935826	-0.0189579	0.994651	-0.0213317	0.993183	-0.386846	0.134836	-0.105337	0.953569
ILMN_2649392	Fermt3	fermitin family homolog 3 (Drosophila)	108101	-0.31492	0.211489	-0.152214	0.713774	0.211172	0.999748	0.320731	0.164618	0.0772608	0.941382	-0.0957523	0.980534	0.23656	0.960458	0.155964	0.840608	0.130074	0.978197	0.162079	0.880968	0.802765	7.69699e-06	0.00442138	0.999764
ILMN_1226069	Cmtm6	CKLF-like MARVEL transmembrane domain containing 6	67213	0.395111	0.0307266	0.193434	0.509432	0.00767263	0.999748	-0.100216	0.712063	0.215213	0.693941	0.321703	0.856335	-0.00782399	0.999996	-0.0293035	0.971177	0.208038	0.977275	0.0931117	0.927275	-0.205028	0.249469	-0.0249091	0.990007
ILMN_2451022	Vim	vimentin	22352	-0.384758	0.159493	-0.0727902	0.901288	-0.0876758	0.999748	0.265677	0.367823	-0.246147	0.764026	-0.218649	0.955303	0.293475	0.941678	0.155545	0.857323	-0.28462	0.977275	-0.0319903	0.985424	0.715224	0.000387116	-0.182378	0.850549
ILMN_2982781	Kcnk5	potassium channel, subfamily K, member 5	16529	-0.824856	0.0348606	0.0016741	0.998294	-0.355105	0.999748	-0.860824	0.0120766	-0.448292	0.701117	-0.268669	0.960862	-0.285998	0.990969	-0.0807091	0.966372	-0.165781	0.986511	0.0226751	0.994654	-0.91898	0.00389191	0.090284	0.977988
ILMN_2985228	Raet1a	retinoic acid early transcript 1, alpha	19368	0.486194	0.136122	0.284724	0.56807	0.22232	0.999748	0.565067	0.0440372	0.027125	0.989525	0.0862227	0.986225	0.0981593	0.99817	-0.27025	0.777121	-0.000924306	0.999704	-0.0632861	0.979645	0.0163918	0.971398	-0.0518885	0.985453
ILMN_2716247	Fastkd5	FAST kinase domains 5	380601	0.199059	0.321805	0.408754	0.0329313	-0.0974485	0.999748	-0.191482	0.317417	0.0250962	0.979824	0.156136	0.955303	0.0326765	0.99817	0.118934	0.839391	0.103809	0.977275	0.104165	0.899268	-0.765054	1.633e-08	0.192536	0.689311
ILMN_2596970	Tmem39a	transmembrane protein 39a	67846	0.24972	0.294114	0.53528	0.0163804	-0.033118	0.999748	-0.229316	0.321417	0.102798	0.905408	0.0759221	0.983312	0.149655	0.990969	0.317448	0.466412	-0.00519989	0.995889	0.261894	0.793867	0.0623351	0.81709	0.33712	0.516915
ILMN_2945588	Nde1	nuclear distribution gene E homolog 1 (A nidulans)	67203	0.102693	0.731889	-0.00866175	0.989781	-0.111945	0.999748	-0.126367	0.644748	0.0159211	0.990154	0.130276	0.960862	0.0117064	0.998181	0.0773882	0.933278	0.00351069	0.997203	0.150384	0.869239	-0.35767	0.0306492	0.0387328	0.983381
ILMN_2591781	Tmem49	transmembrane protein 49	75909	0.378835	0.0843005	0.373135	0.16674	-0.161424	0.999748	-0.451306	0.016175	0.108657	0.902916	0.266762	0.906974	-0.0743732	0.99817	0.0239717	0.982457	0.042952	0.991824	0.140478	0.891093	-0.458822	0.00875366	0.135924	0.876549
ILMN_2974117	Kctd6	potassium channel tetramerisation domain containing 6	71393	-0.139821	0.457579	0.048112	0.88376	-0.0537452	0.999748	-0.284978	0.0345072	0.0822223	0.890764	0.0472135	0.984766	-0.103942	0.990969	0.0400494	0.958982	0.025906	0.994052	-0.0441354	0.96517	-0.253199	0.0478481	0.112375	0.828269
ILMN_2803920	Ly6d	lymphocyte antigen 6 complex, locus D	17068	-1.43585	0.029581	-1.23782	0.137613	-0.056852	0.999748	2.81154	1.68001e-07	-0.775937	0.693941	-0.744523	0.937458	0.27106	0.99817	0.233869	0.943516	-0.735936	0.977275	-0.245086	0.955459	3.4469	1.53477e-10	-0.44696	0.867997
ILMN_2672767	Actn4	actinin alpha 4	60595	0.542632	0.0309337	0.14134	0.767511	-0.0270204	0.999748	0.041352	0.930344	0.225281	0.794531	0.184894	0.95963	0.204741	0.990969	0.105618	0.929868	0.119304	0.982607	0.183639	0.879288	0.114174	0.713196	0.228661	0.79066
ILMN_2632665	Cav1	caveolin 1, caveolae protein	12389	0.514314	0.133429	0.354252	0.477048	-0.208601	0.999748	1.10819	2.09588e-05	-0.0294932	0.989342	-0.0164318	0.999548	0.315586	0.96825	0.232594	0.831482	0.333251	0.977275	0.0795008	0.974355	0.38404	0.206328	0.0973302	0.964887
ILMN_2634564	0610007P22Rik	RIKEN cDNA 0610007P22 gene	68327	0.0164519	0.963917	-0.0353883	0.936704	0.0483466	0.999748	-0.135637	0.524663	-0.0686843	0.926908	0.0727824	0.980534	-0.0952431	0.991743	-0.119892	0.833336	0.0417457	0.988094	-0.0761857	0.940274	-0.319004	0.0229042	-0.244642	0.563958
ILMN_2680440	Atp6v1b2	ATPase, H+ transporting, lysosomal V1 subunit B2	11966	-0.100816	0.594661	0.0382082	0.904957	0.0979252	0.999748	0.195021	0.159327	-0.0362577	0.957794	0.0705663	0.977245	0.142937	0.95997	0.224846	0.421064	0.0114083	0.994651	-0.0297735	0.979645	0.378248	0.000531006	-0.000644531	0.999921
ILMN_2624854	Gstm2	glutathione S-transferase, mu 2	14863	0.282865	0.427386	0.278774	0.547253	0.0638284	0.999748	-0.706344	0.00347519	-0.0487497	0.975898	-0.0763087	0.986225	-0.124767	0.99817	0.12211	0.925326	-0.110744	0.987584	-0.193232	0.890077	1.53317	3.66055e-11	0.0346064	0.991572
ILMN_2657175	Anxa2	annexin A2	12306	-1.10512	0.00758246	-0.982153	0.0464367	0.00618442	0.999748	1.11916	0.00201153	-0.0642199	0.979824	-0.429182	0.951094	0.744081	0.786926	0.88836	0.21754	-0.357022	0.977275	-0.30434	0.883261	1.07043	0.00204255	-0.292728	0.861825
ILMN_2731550	Pnkd	paroxysmal nonkinesiogenic dyskinesia	56695	0.647179	0.0312637	0.41752	0.328912	0.101289	0.999748	0.338537	0.32436	0.401709	0.657333	0.38358	0.906974	-0.194368	0.990969	-0.0968823	0.947935	0.152994	0.980965	0.130133	0.94466	-0.3336	0.255641	0.280992	0.778981
ILMN_1227824	Josd1	Josephin domain containing 1	74158	-0.25268	0.0636188	-0.0980157	0.682826	0.116775	0.999748	0.29991	0.0101343	-0.102925	0.836137	-0.094678	0.960862	-0.0393602	0.99817	-0.0635764	0.908413	-0.122083	0.977275	-0.108802	0.859273	0.200303	0.0926782	-0.0906018	0.864148
ILMN_1236123	Tomm6	translocase of outer mitochondrial membrane 6 homolog (yeast)	66119	0.23525	0.0820413	0.151894	0.448365	0.0971957	0.999748	0.391331	0.000292084	0.12966	0.758637	0.102408	0.955303	0.108859	0.990969	0.161623	0.629069	0.0829837	0.977275	0.114303	0.842357	0.343931	0.00106775	0.0815785	0.883933
ILMN_3133095	Slc35f2	solute carrier family 35, member F2	72022	-0.669636	0.00763217	-0.487382	0.135528	-0.223548	0.999748	0.632935	0.0044916	-0.417005	0.572399	-0.233389	0.955303	-0.184171	0.990969	-0.371262	0.533442	-0.3798	0.977275	-0.355543	0.787795	0.381272	0.103035	-0.208338	0.819272
ILMN_2698046	Stat3	signal transducer and activator of transcription 3	20848	0.00672851	0.990332	0.14091	0.788937	0.234389	0.999748	-0.52943	0.0324497	0.06927	0.959595	0.0877593	0.984766	-0.011298	0.999996	0.0893655	0.947557	0.235532	0.977275	0.19449	0.881345	-0.654663	0.00306807	0.374055	0.612962
ILMN_1247930	Nqo2	NAD(P)H dehydrogenase, quinone 2	18105	0.19577	0.420127	0.0121676	0.986474	0.0151821	0.999748	-0.0328199	0.929017	0.0331255	0.976111	0.085568	0.980534	0.0691676	0.99817	0.0755206	0.935826	0.00240368	0.998719	-0.038715	0.979645	0.376345	0.0212124	0.143885	0.836849
ILMN_2617625	Cyp2b9	cytochrome P450, family 2, subfamily b, polypeptide 9	13094	-3.11073	0.0227611	-2.68211	0.11498	-0.164892	0.999748	3.78607	0.00112742	-0.291266	0.97154	-0.468435	0.984609	1.89839	0.89484	1.53911	0.682455	-0.0875696	0.994651	0.539949	0.950697	1.51946	0.261884	0.44419	0.963579
ILMN_1226334	Mrps18b	mitochondrial ribosomal protein S18B	66973	0.291259	0.0470753	0.197178	0.340032	0.0805929	0.999748	0.400685	0.000949075	0.0168918	0.988172	0.121729	0.955303	0.1713	0.935311	0.232482	0.449861	0.0641787	0.984372	0.107085	0.876111	0.226694	0.0774813	-0.0542801	0.953569
ILMN_2871412	Sars	seryl-aminoacyl-tRNA synthetase	20226	-0.375013	0.0221726	-0.19648	0.438368	-0.117195	0.999748	-0.365908	0.0124819	-0.18427	0.712833	-0.0745062	0.980534	-0.25163	0.859922	-0.334013	0.24664	-0.145722	0.977275	-0.196936	0.797458	-0.296552	0.0386206	-0.214345	0.648608
ILMN_1251894	Dct	dopachrome tautomerase	13190	1.40237	0.000152863	0.716706	0.16325	0.879636	0.467917	-0.452901	0.324564	0.338799	0.815878	0.549774	0.906974	0.394942	0.96825	0.603638	0.498018	0.559255	0.977275	0.287219	0.883261	0.31878	0.457784	0.339728	0.806846
ILMN_2690596	Hey1	hairy/enhancer-of-split related with YRPW motif 1	15213	-0.469743	0.0254106	-0.2789	0.36411	-0.0991433	0.999748	0.216823	0.38914	-0.278675	0.657333	-0.393448	0.856335	-0.0605457	0.99817	-0.0428962	0.967249	-0.273088	0.977275	-0.119653	0.914042	0.463495	0.00807878	-0.165516	0.825536
ILMN_2604383	Cyp7a1	cytochrome P450, family 7, subfamily a, polypeptide 1	13122	0.205806	0.862686	1.09137	0.224355	0.507067	0.999748	-1.29118	0.0380068	-1.07178	0.578814	-0.22955	0.984609	-0.163873	0.99817	0.3503	0.895345	0.0913773	0.994651	-0.0645348	0.989192	0.593927	0.398729	-0.179937	0.974637
ILMN_2491860	Ttyh2	tweety homolog 2 (Drosophila)	117160	-0.396566	0.0822855	-0.0729955	0.880606	-0.272223	0.999748	-0.415007	0.0407839	-0.394284	0.536054	-0.231102	0.947031	-0.222367	0.964601	-0.288828	0.59575	-0.306468	0.977275	-0.322313	0.787795	-0.648882	0.000227057	-0.289485	0.643455
ILMN_2678127	Rnf144a	ring finger protein 144A	108089	0.283411	0.440726	0.136151	0.816025	0.100701	0.999748	0.242328	0.514162	0.0585984	0.97229	0.0321754	0.995104	-0.03172	0.99817	0.0512028	0.969765	0.0513594	0.994052	-0.22255	0.869239	0.599733	0.0133188	0.213279	0.842818
ILMN_2660815	Tmem93	transmembrane protein 93	66048	-0.0997834	0.50805	0.0634718	0.77081	-0.0445535	0.999748	-0.141242	0.260753	0.0512433	0.922884	0.0777072	0.960862	0.0502729	0.99817	0.0104563	0.987511	0.0347569	0.987584	0.0586551	0.926835	-0.351455	0.000126751	0.118195	0.749362
ILMN_1239055	Xdh	xanthine dehydrogenase	22436	-0.0971752	0.704114	-0.125465	0.681131	-0.0881825	0.999748	-0.442556	0.00209687	0.0561993	0.94428	0.0768856	0.980534	-0.0700225	0.99817	-0.0313486	0.969227	-0.0436569	0.988094	0.0747404	0.94466	-0.53847	6.7067e-05	-0.00145287	0.999921
ILMN_2995370	Smcr7	Smith-Magenis syndrome chromosome region, candidate 7 homolog (human)	237781	0.42534	0.00930499	0.181751	0.495386	0.0468021	0.999748	0.213114	0.239733	0.292806	0.544083	0.258673	0.906974	0.190088	0.941678	0.349881	0.21754	0.17449	0.977275	0.229004	0.787795	-0.199998	0.213323	0.0587405	0.957293
ILMN_2660328	Faf2	Fas associated factor family member 2	76577	0.302599	0.0867239	0.156275	0.578683	0.0463134	0.999748	-0.0342148	0.913199	0.0841302	0.907591	0.186516	0.937458	-0.133961	0.990969	0.0947115	0.879367	0.12392	0.977275	0.178924	0.809306	-0.30351	0.0382409	0.123808	0.848458
ILMN_2672208	Med8	mediator of RNA polymerase II transcription, subunit 8 homolog (yeast)	80509	0.396501	0.0185761	0.263967	0.259125	0.0339766	0.999748	0.00721294	0.983896	0.279716	0.564528	0.176376	0.951094	0.163313	0.971408	0.254746	0.502331	0.08811	0.980965	0.29655	0.787795	-0.232419	0.141683	0.113884	0.872568
ILMN_1218799	Emb	embigin	13723	-0.183996	0.592089	-0.109763	0.828061	0.0381411	0.999748	0.244566	0.411922	0.162407	0.871523	-0.115241	0.980534	0.0832537	0.99817	0.16086	0.848077	0.0284676	0.994651	0.14568	0.908554	0.475608	0.0231685	0.25826	0.740762
ILMN_2849359	Fam96b	family with sequence similarity 96, member B	68523	0.303175	0.0418988	0.14765	0.540084	0.133883	0.999748	0.291817	0.0293388	0.0869463	0.886726	0.0416286	0.986225	0.111234	0.990969	0.0956665	0.849513	0.0894256	0.977275	0.0337747	0.977592	0.355862	0.00306807	0.0368545	0.975308
ILMN_2775678	Gdf2	growth differentiation factor 2	12165	-0.500045	0.0227611	-0.307512	0.331986	-0.232738	0.999748	-0.504162	0.00971561	-0.333627	0.588195	-0.271512	0.925281	-0.177423	0.990969	-0.290847	0.597808	-0.160528	0.977275	-0.3344	0.787795	-0.509307	0.0053071	-0.220536	0.758857
ILMN_2713071	Fads2	fatty acid desaturase 2	56473	-1.23106	7.74697e-05	-1.2339	0.000190105	0.203153	0.999748	0.840692	0.00380883	-0.461581	0.651267	-0.189427	0.972032	-0.379093	0.941678	-0.534724	0.465156	-0.395818	0.977275	-0.473183	0.787795	0.728494	0.00966235	-0.42825	0.656308
ILMN_2602185	2012-09-09	septin 9	53860	0.210259	0.418472	-0.0491427	0.925317	0.0466832	0.999748	0.32358	0.111995	0.0578683	0.95444	0.153333	0.958027	0.0353941	0.99817	-0.0754468	0.941469	-0.04972	0.988094	-0.0276097	0.985424	0.552133	0.000917896	0.0197691	0.995159
ILMN_2640348	Tmem110	transmembrane protein 110	69179	-0.430473	0.0103463	-0.309106	0.159487	-0.17865	0.999748	-0.441329	0.00261916	-0.139806	0.825234	-0.191494	0.937458	-0.0676812	0.99817	-0.123923	0.835847	-0.0476488	0.987584	-0.317479	0.771528	-0.482069	0.000483661	-0.282563	0.522847
ILMN_1251390	Tbxas1	thromboxane A synthase 1, platelet	21391	-0.467067	0.120491	-0.507935	0.158815	-0.065321	0.999748	0.140698	0.745638	-0.323028	0.701492	-0.234314	0.955303	0.144044	0.99817	0.0524461	0.969227	0.0686771	0.988094	-0.238186	0.852644	0.66138	0.00419961	-0.168224	0.892253
ILMN_2860480	Arpc1b	actin related protein 2/3 complex, subunit 1B	11867	-0.262345	0.490255	-0.452934	0.251496	0.251329	0.999748	-0.0749375	0.88461	-0.078363	0.957763	-0.0528384	0.992267	-0.103023	0.99817	-0.142783	0.906331	0.103425	0.987584	-0.0170374	0.994654	0.563022	0.0225515	0.0845984	0.969951
ILMN_2621471	Get4	golgi to ER traffic protein 4 homolog (S. cerevisiae)	67604	-0.461581	0.00241983	-0.152555	0.561894	-0.237631	0.999748	0.0145559	0.963175	-0.314711	0.46769	-0.255631	0.898493	-0.0625686	0.99817	-0.24643	0.476505	-0.176087	0.977275	-0.392571	0.392757	-0.10956	0.53726	-0.38606	0.262234
ILMN_2918732	Ugt3a1	UDP glycosyltransferases 3 family, polypeptide A1	105887	0.0561968	0.822126	0.0361222	0.921582	-0.152607	0.999748	-0.0594587	0.805871	0.201347	0.64839	0.228855	0.906974	0.0440381	0.99817	0.142022	0.753913	-0.0331207	0.990143	0.0496994	0.959192	-0.942202	3.79457e-14	0.142694	0.76851
ILMN_2619620	C1qb	complement component 1, q subcomponent, beta polypeptide	12260	-0.29487	0.364893	-0.323809	0.419841	-0.0107907	0.999748	0.291926	0.345086	-0.186613	0.860156	-0.260267	0.955144	0.146177	0.996177	0.102587	0.937407	-0.0902989	0.987584	0.13257	0.931308	0.93375	1.13677e-05	-0.0468446	0.985453
ILMN_2722579	Slc13a3	solute carrier family 13 (sodium-dependent dicarboxylate transporter), member 3	114644	-0.126273	0.800712	-0.261416	0.610446	-0.219965	0.999748	-0.602676	0.027601	-0.0953243	0.94778	0.00550526	0.999548	-0.3121	0.960538	-0.374669	0.629069	0.209064	0.977275	0.0533203	0.981789	-0.147016	0.688172	0.307827	0.752663
ILMN_2631704	Cfi	complement component factor i	12630	0.0444848	0.835122	0.0320702	0.91625	-0.000989147	0.999748	-0.52843	1.8621e-07	0.0752452	0.88507	0.0110063	0.997986	0.0980558	0.990969	0.225865	0.343506	0.13969	0.977275	0.094686	0.871378	-0.231575	0.0299282	0.196608	0.523026
ILMN_2911520	Hexdc	hexosaminidase (glycosyl hydrolase family 20, catalytic domain) containing	238023	-0.44304	0.0109652	-0.180594	0.534957	-0.00700513	0.999748	0.130329	0.591903	-0.211467	0.691248	-0.270023	0.906974	-0.150674	0.990969	-0.11394	0.852705	-0.216555	0.977275	-0.372085	0.629467	0.00676291	0.980629	-0.431491	0.262234
ILMN_2998807	Stard8	START domain containing 8	236920	0.167247	0.424262	0.129531	0.661909	0.0678197	0.999748	0.00698644	0.983896	0.216658	0.658163	0.157274	0.955303	0.0823066	0.99817	0.122572	0.830252	0.145681	0.977275	0.0940873	0.914042	0.340858	0.0143617	0.160015	0.769021
ILMN_2630946	Aprt	adenine phosphoribosyl transferase	11821	0.306845	0.127908	0.372837	0.103171	0.235522	0.999748	-0.0306804	0.930913	-0.243974	0.658349	0.0117272	0.999548	-0.192075	0.960538	-0.141655	0.827422	-0.0640277	0.987584	-0.170531	0.830681	0.480306	0.00160513	-0.103714	0.911841
ILMN_1250421	Mmp12	matrix metallopeptidase 12	17381	-1.30007	0.0287183	-1.35044	0.0504031	-0.0711408	0.999748	-0.0754024	0.946358	-1.0511	0.542097	-0.729912	0.925281	-0.719968	0.922743	-1.04205	0.377457	-0.501436	0.977275	-0.70594	0.797458	0.461296	0.469882	-1.02424	0.487269
ILMN_2687372	Hectd3	HECT domain containing 3	76608	-0.423435	0.019252	-0.0299636	0.952031	-0.161068	0.999748	-0.0490974	0.880232	-0.104613	0.889193	-0.11683	0.966499	-0.225029	0.916609	-0.0707231	0.937078	-0.0141358	0.994651	-0.169005	0.828409	-0.202847	0.259061	-0.259813	0.597586
ILMN_1252850	Rbm8a	RNA binding motif protein 8a	60365	0.202068	0.35539	0.0987857	0.77437	-0.0511785	0.999748	-0.137884	0.566664	-0.105391	0.887708	0.0413941	0.988996	-0.101234	0.993465	-0.0311118	0.970435	0.0217773	0.994651	0.0876595	0.933	-0.360304	0.017717	0.0497044	0.97385
ILMN_2907793	Nptn	neuroplastin	20320	-0.25129	0.0489259	-0.159685	0.390395	-0.0429294	0.999748	0.186566	0.139709	-0.147665	0.693941	-0.162682	0.906974	-0.0295645	0.99817	-0.0386912	0.952966	-0.132828	0.977275	-0.0229479	0.980832	0.252464	0.0169296	-0.0468365	0.954548
ILMN_1227712	Wdr74	WD repeat domain 74	107071	0.339269	0.0261539	0.326516	0.0738262	0.0127103	0.999748	-0.0936324	0.672172	0.110529	0.854077	0.0666046	0.980534	-0.0539172	0.99817	0.00293633	0.997056	0.0683215	0.984372	0.0838298	0.918432	-0.265726	0.0460626	0.150323	0.76529
ILMN_2868987	Smpd1	sphingomyelin phosphodiesterase 1, acid lysosomal	20597	-0.109943	0.513586	0.0563209	0.829683	-0.0519515	0.999748	-0.34699	0.00125958	-0.117406	0.784326	0.0398893	0.986048	-0.0539633	0.99817	0.0800997	0.85538	-0.0341238	0.987584	-0.0321476	0.974096	-0.268137	0.0119409	-0.0936412	0.845767
ILMN_2663258	Clec7a	C-type lectin domain family 7, member a	56644	-0.657414	0.0546346	-0.39599	0.439639	0.12998	0.999748	0.14147	0.795521	-0.393698	0.693941	-0.43982	0.906974	-0.137414	0.99817	-0.399182	0.643394	-0.19806	0.977275	0.0648419	0.979645	0.944986	0.000443913	-0.229388	0.862581
ILMN_2713638	Bcmo1	beta-carotene 15,15'-monooxygenase	63857	-0.605674	0.0206212	-0.525429	0.104289	0.0394705	0.999748	-0.458067	0.0697098	-0.308124	0.698253	-0.221606	0.955303	-0.475276	0.737311	-0.388274	0.514447	0.00635813	0.996105	-0.0262315	0.989179	-0.43011	0.0660785	-0.312179	0.679694
ILMN_2727013	Nr1h4	nuclear receptor subfamily 1, group H, member 4	20186	-0.433888	0.0112854	-0.148101	0.624835	-0.040761	0.999748	-0.13403	0.566664	-0.0934238	0.89709	0.0304967	0.992539	-0.20021	0.941678	-0.217874	0.629069	-0.127574	0.977275	-0.225335	0.793867	-0.345929	0.0194708	-0.246972	0.597586
ILMN_2664040	Alas1	aminolevulinic acid synthase 1	11655	-1.50825	0.010274	0.0544938	0.976331	-0.307202	0.999748	0.0160759	0.990105	-0.576981	0.773391	-0.736382	0.925281	-0.0798162	0.99817	-0.202904	0.946417	-0.211317	0.987584	-0.107176	0.981557	-0.0462656	0.958916	-0.216843	0.956415
ILMN_3160842	Fam105b	family with sequence similarity 105, member B	432940	-0.107981	0.490586	-0.0517158	0.834396	0.00270176	0.999748	-0.283232	0.00648095	0.0575184	0.911792	0.167564	0.906974	-0.120597	0.96825	-0.0948836	0.812868	0.0868628	0.977275	0.0137653	0.987268	-0.320073	0.000926816	0.0879088	0.845767
ILMN_1250767	Tpd52l2	tumor protein D52-like 2	66314	-0.350034	0.0432912	-0.16346	0.562085	-0.151562	0.999748	-0.250788	0.147075	-0.0961367	0.890185	0.00185048	0.999548	-0.168393	0.96825	-0.233732	0.564817	-0.144986	0.977275	-0.120584	0.88469	-0.308988	0.0359873	-0.10888	0.879828
ILMN_2710449	Crip2	cysteine rich protein 2	68337	0.443394	0.0477749	0.355627	0.224998	0.061657	0.999748	0.148158	0.632889	0.248996	0.704042	0.11445	0.977245	-0.187323	0.990969	0.001684	0.998845	0.102918	0.984372	-0.121172	0.918432	-0.0854996	0.76073	0.30258	0.618398
ILMN_2966722	Ywhah	tyrosine 3-monooxygenase/tryptophan 5-monooxygenase activation protein, eta polypeptide	22629	-0.336939	0.0202863	-0.346358	0.0408128	-0.0106257	0.999748	0.335297	0.00943258	-0.164384	0.710187	-0.104216	0.960862	-0.0840625	0.991743	-0.212125	0.529807	-0.12301	0.977275	-0.0489323	0.9596	0.33346	0.00600925	0.0502337	0.95843
ILMN_2894497	Rfc2	replication factor C (activator 1) 2	19718	-0.234164	0.151393	-0.080312	0.782355	-0.06944	0.999748	0.0246499	0.930716	-0.198046	0.657333	-0.0875072	0.967165	-0.147562	0.96825	-0.100714	0.84442	-0.141108	0.977275	-0.00427726	0.996102	-0.294539	0.0208286	-0.071946	0.929342
ILMN_2733887	Mknk2	MAP kinase-interacting serine/threonine kinase 2	17347	-0.856615	0.00837096	-0.701373	0.079378	0.235776	0.999748	0.610648	0.0504805	-0.540194	0.572276	-0.291253	0.955303	-0.0225702	0.99817	-0.178206	0.89036	-0.216712	0.977275	-0.167446	0.928892	0.740597	0.00747871	-0.301234	0.79066
ILMN_3161601	Snca	synuclein, alpha	20617	-0.0209513	0.982219	0.125245	0.90707	0.372579	0.999748	0.097558	0.908495	0.394575	0.804362	0.470675	0.949971	0.14631	0.99817	0.671936	0.50854	0.391163	0.977275	0.40935	0.833941	0.923954	0.0154805	0.219643	0.929121
ILMN_1239181	Nmral1	NmrA-like family domain containing 1	67824	-0.0811712	0.818559	0.136986	0.72153	-0.175606	0.999748	-0.583182	0.000854795	-0.165798	0.834005	0.00242277	0.999548	-0.233131	0.941678	-0.0598911	0.954303	0.127391	0.977275	-0.0420418	0.979645	-0.347394	0.0575552	-0.0915763	0.935921
ILMN_1250410	Eif2ak2	eukaryotic translation initiation factor 2-alpha kinase 2	19106	-0.358589	0.0410621	-0.136906	0.654482	-0.120417	0.999748	-0.234885	0.193862	-0.145272	0.817238	-0.0963817	0.973322	-0.108539	0.990969	-0.128967	0.829187	-0.176121	0.977275	-0.102135	0.908554	-0.11625	0.54974	-0.162823	0.778162
ILMN_2472110	Tmem14c	transmembrane protein 14C	66154	0.302693	0.0272163	0.154226	0.471373	0.122207	0.999748	0.0844206	0.671332	0.150898	0.720352	0.0195944	0.992539	0.206861	0.859922	0.101639	0.830252	-0.0240563	0.994102	0.159283	0.808004	0.487887	8.40797e-06	0.0230331	0.985771
ILMN_1228213	Ifi30	interferon gamma inducible protein 30	65972	-0.164912	0.673166	-0.202305	0.668941	0.250401	0.999748	0.593096	0.0110347	0.0160393	0.990986	-0.0920352	0.984609	0.382133	0.894472	0.195287	0.830893	0.102834	0.987584	0.17458	0.894635	1.44918	2.96038e-11	0.19064	0.851797
ILMN_2714222	Elovl2	elongation of very long chain fatty acids (FEN1/Elo2, SUR4/Elo3, yeast)-like 2	54326	-0.694311	0.0451679	-0.843823	0.0303406	0.0916494	0.999748	-0.110401	0.850926	-0.0928355	0.957232	-0.0277672	0.998405	-0.601713	0.770625	-0.658356	0.290068	-0.0319167	0.994651	-0.362866	0.809306	-0.468866	0.136784	-0.0371339	0.993756
ILMN_3161021	Prkra	protein kinase, interferon inducible double stranded RNA dependent activator	23992	0.199981	0.171705	0.122497	0.581402	0.168051	0.999748	0.158946	0.28541	0.120937	0.789365	0.149079	0.937458	0.0995954	0.990969	0.109252	0.800189	0.149833	0.977275	0.102183	0.869239	0.388085	0.000293852	0.164568	0.667207
ILMN_1258682	Map2k2	mitogen-activated protein kinase kinase 2	26396	-0.243801	0.24786	-0.0891268	0.809038	-0.156284	0.999748	-0.176658	0.433449	-0.141449	0.839162	-0.0338967	0.992267	-0.100294	0.996177	-0.199378	0.690371	-0.0243635	0.994651	-0.111366	0.904889	-0.332822	0.0359262	-0.132194	0.851797
ILMN_3027287	Aldh1l1	aldehyde dehydrogenase 1 family, member L1	107747	0.744556	0.0122459	0.35976	0.439639	0.141458	0.999748	-0.36515	0.278938	0.195522	0.878251	0.020765	0.999548	0.128928	0.99817	0.192451	0.852947	0.168249	0.978574	0.395461	0.793867	-0.311019	0.305917	0.130637	0.936806
ILMN_1228568	Irf2bp1	interferon regulatory factor 2 binding protein 1	272359	-0.29944	0.123357	0.0601301	0.881716	-0.101859	0.999748	-0.345261	0.0396276	-0.104133	0.889193	-0.0328613	0.992267	-0.177979	0.96825	-0.00808161	0.993921	-0.117643	0.977275	-0.146907	0.862861	-0.336231	0.0309896	-0.0366691	0.983369
ILMN_2594031	Nrbp2	nuclear receptor binding protein 2	223649	-0.0254127	0.965192	0.190714	0.693565	-0.183169	0.999748	-0.344472	0.226676	0.0680634	0.959595	0.137823	0.977245	-0.117368	0.99817	0.0912659	0.945632	0.147295	0.978574	0.189184	0.883416	-0.505355	0.0256299	0.00822571	0.998291
ILMN_2918002	Gbp3	guanylate binding protein 3	55932	-0.681206	0.0422225	-0.653002	0.106749	0.035775	0.999748	0.101614	0.859817	-0.36695	0.715296	-0.262674	0.955303	-0.0510822	0.99817	0.0974227	0.954182	-0.174592	0.97996	-0.0825428	0.974355	0.503838	0.0893128	-0.12507	0.952506
ILMN_2787257	Coro1a	coronin, actin binding protein 1A	12721	-0.33543	0.278155	-0.394324	0.284147	-0.0701106	0.999748	0.191732	0.598513	-0.105568	0.928666	-0.249725	0.955303	-0.0290489	0.99817	0.163728	0.859203	-0.260812	0.977275	-0.270355	0.812483	0.797058	0.000178203	-0.124894	0.932289
ILMN_1238346	Tmem106a	transmembrane protein 106A	217203	-0.154765	0.51052	0.0175202	0.974756	0.0285202	0.999748	0.217976	0.267269	0.0741402	0.926908	-0.00602257	0.999548	0.218495	0.917819	0.190503	0.698358	0.0763893	0.986313	0.221354	0.795533	0.41164	0.00508448	0.0900772	0.925652
ILMN_1245678	Abhd1	abhydrolase domain containing 1	57742	-0.646353	0.00370615	-0.364705	0.248719	0.0520045	0.999748	0.612193	0.00200776	-0.159012	0.865349	-0.247536	0.944305	-0.271146	0.941678	-0.147013	0.854048	-0.409546	0.977275	-0.239133	0.809306	0.256801	0.261488	-0.390478	0.515814
ILMN_2656422	BC028528	cDNA sequence BC028528	229600	-0.135786	0.553733	-0.105602	0.740727	0.112622	0.999748	0.0954667	0.703221	-0.230985	0.654814	-0.114675	0.960862	0.0672492	0.99817	0.140267	0.793663	0.0157087	0.994651	-0.13045	0.869239	0.491386	0.000303511	0.0435238	0.974637
ILMN_2762944	Ifi27l2a	interferon, alpha-inducible protein 27 like 2A	76933	-0.634318	0.0683492	-0.773872	0.047784	0.223548	0.999748	0.255745	0.572647	-0.316331	0.779984	-0.240267	0.960862	0.109391	0.99817	-0.180992	0.889497	-0.0983763	0.987584	-0.318802	0.824564	0.476759	0.123257	-0.325155	0.770028
ILMN_1225615	Srrt	serrate RNA effector molecule homolog (Arabidopsis)	83701	0.165815	0.462615	-0.127039	0.69123	-0.10202	0.999748	-0.226791	0.229522	0.0457195	0.958661	-0.0902194	0.977245	-0.104723	0.990969	-0.0759999	0.925501	-0.0167657	0.994651	-0.0235682	0.985424	-0.4666	0.00100727	0.0982772	0.91031
ILMN_2910934	Cd52	CD52 antigen	23833	-0.445083	0.127937	-0.55836	0.0911069	0.0670004	0.999748	0.303377	0.332456	-0.33199	0.691248	-0.409948	0.906974	-0.0164551	0.998181	-0.0406904	0.972869	-0.103446	0.987584	-0.153764	0.91459	0.890558	4.13101e-05	-0.237133	0.797476
ILMN_1259388	Col6a1	collagen, type VI, alpha 1	12833	-0.778719	0.00303076	-0.304908	0.48068	-0.205257	0.999748	-0.149402	0.714884	-0.473584	0.548097	-0.418773	0.906974	-0.313985	0.941678	-0.409383	0.502331	-0.281396	0.977275	-0.434256	0.787795	0.0324678	0.934625	-0.552063	0.330099
ILMN_1226114	Myh10	myosin, heavy polypeptide 10, non-muscle	77579	0.563027	0.00648249	0.509375	0.0387933	0.220627	0.999748	0.187625	0.488709	0.222743	0.737192	0.179402	0.955303	0.0207372	0.99817	-0.0131921	0.992653	-0.00928962	0.994651	0.239688	0.809306	-0.0619958	0.830636	0.187637	0.797325
ILMN_1215218	Fam173a	family with sequence similarity 173, member A	214917	-0.188781	0.106553	0.00803802	0.983075	-0.0988522	0.999748	-0.238751	0.0152838	-0.103785	0.779984	-0.124111	0.937458	-0.105836	0.971408	-0.0697767	0.854048	-0.0932221	0.977275	-0.157103	0.787795	-0.160658	0.110086	-0.121652	0.714138
ILMN_2854004	Spic	Spi-C transcription factor (Spi-1/PU.1 related)	20728	-0.271574	0.538816	-0.160828	0.807433	0.084387	0.999748	0.678008	0.0224465	0.118533	0.937865	0.0385067	0.993511	0.314929	0.971408	0.427189	0.606055	-0.122863	0.987584	0.194923	0.908554	1.12173	1.98603e-05	0.00613387	0.999764
ILMN_1251504	Cyp4v3	cytochrome P450, family 4, subfamily v, polypeptide 3	102294	0.195804	0.412791	0.163651	0.614032	-0.11129	0.999748	-0.694654	7.62216e-06	0.0892797	0.91727	0.246163	0.906974	-0.193053	0.962754	-0.0751068	0.934973	0.15798	0.977275	0.227677	0.797458	-1.46449	3.28568e-18	-0.0347734	0.984176
ILMN_2674533	Renbp	renin binding protein	19703	-0.513179	0.0203144	-0.396951	0.16674	-0.170055	0.999748	0.0144241	0.974282	-0.1648	0.851685	-0.252364	0.937458	-0.0872376	0.99817	-0.139041	0.857323	-0.100935	0.984372	-0.298568	0.793867	0.759656	2.15625e-05	-0.232935	0.744006
ILMN_2751925	Dpp3	dipeptidylpeptidase 3	75221	0.381229	0.0145141	0.209136	0.369588	0.0737868	0.999748	0.0545214	0.839489	0.14983	0.779697	0.233151	0.906974	0.185722	0.941678	0.184585	0.656985	0.241399	0.977275	0.17351	0.809306	-0.118361	0.496213	0.102975	0.875949
ILMN_1237644	P2rx4	purinergic receptor P2X, ligand-gated ion channel 4	18438	-0.0297326	0.941453	-0.206241	0.521632	0.0299229	0.999748	0.261797	0.215889	0.0272498	0.983872	-0.0157529	0.999153	0.0200472	0.99817	0.0523519	0.960353	-0.10316	0.980742	0.0660146	0.9596	0.649139	4.26186e-05	0.00333084	0.999764
ILMN_1238801	Arl3	ADP-ribosylation factor-like 3	56350	0.385803	0.0380004	0.215409	0.447688	-0.0176157	0.999748	-0.142992	0.558572	0.105998	0.889193	0.159609	0.955303	-0.000627716	0.999996	0.166397	0.773455	0.154546	0.977275	0.272526	0.787795	0.0135396	0.960618	0.0224096	0.991671
ILMN_1238603	Pcolce2	procollagen C-endopeptidase enhancer 2	76477	-0.210252	0.482665	-0.331305	0.306631	0.147109	0.999748	0.0177262	0.969062	0.137151	0.88567	0.00945781	0.999548	0.126765	0.996177	0.320306	0.552073	0.29523	0.977275	0.0837256	0.955984	0.505712	0.00789518	0.266173	0.68478
ILMN_2642922	Mtmr11	myotubularin related protein 11	194126	-0.714125	0.145443	-0.71379	0.245721	1.02869	0.391437	0.156694	0.838834	-0.408015	0.793098	-0.254578	0.972032	-0.332469	0.990969	-0.432143	0.75981	-0.342505	0.977275	-0.55438	0.795533	0.829519	0.0337913	-0.253642	0.910491
ILMN_3140071	Rtn4	reticulon 4	68585	-0.366663	0.302922	-0.416932	0.333341	0.47123	0.999748	1.06272	1.63351e-05	-0.11153	0.935306	-0.130918	0.980534	0.226455	0.990969	-0.0019461	0.998952	0.15839	0.97996	0.144762	0.935135	0.879325	0.000275123	0.114376	0.951489
ILMN_2665490	Litaf	LPS-induced TN factor	56722	-0.114951	0.704885	-0.0349446	0.94888	0.168929	0.999748	0.130906	0.645687	-0.0899406	0.922884	-0.0258098	0.99312	0.00183766	0.999996	-0.136819	0.842085	-0.0857595	0.986313	-0.0529088	0.970101	0.480732	0.00337201	0.0513814	0.974637
ILMN_2915232	Cotl1	coactosin-like 1 (Dictyostelium)	72042	-0.626218	0.00352387	-0.495293	0.0611513	-0.0724993	0.999748	0.188679	0.512939	-0.392827	0.544083	-0.276073	0.925281	-0.0669431	0.99817	0.180415	0.807817	-0.238643	0.977275	-0.143472	0.898012	0.989049	4.10703e-08	-0.245823	0.715204
ILMN_2657980	Faah	fatty acid amide hydrolase	14073	-0.343341	0.00825372	-0.0504364	0.861343	-0.180918	0.999748	-0.525805	1.35587e-06	-0.156478	0.698057	-0.10759	0.955303	-0.0469257	0.99817	-0.0462662	0.945569	-0.192135	0.977275	-0.176323	0.793867	-0.622752	8.07906e-09	-0.17836	0.634484
ILMN_2625351	Sh3bgrl3	SH3 domain binding glutamic acid-rich protein-like 3	73723	-0.232555	0.305413	-0.309985	0.224771	-0.0460216	0.999748	0.265345	0.182574	-0.184034	0.773391	-0.240322	0.906974	0.0830378	0.99817	0.0284902	0.973331	-0.0373013	0.992838	-0.0627655	0.960329	0.788423	2.83869e-07	-0.0803364	0.93982
ILMN_2874739	Morc3	microrchidia 3	338467	-0.496646	0.00720615	-0.0696663	0.86495	-0.138529	0.999748	-0.101682	0.723322	-0.419332	0.464925	-0.20266	0.944279	0.00193967	0.999996	-0.107864	0.876201	-0.232228	0.977275	-0.111668	0.90959	0.115963	0.59874	-0.144	0.833367
ILMN_2636424	Itgbl1	integrin, beta-like 1	223272	-0.611543	0.0292353	-0.507802	0.157758	-0.148286	0.999748	-0.13044	0.769302	-0.471258	0.564528	-0.245361	0.955303	-0.381657	0.89484	-0.143341	0.900005	-0.373654	0.977275	-0.177477	0.898012	0.0563456	0.883957	-0.208221	0.839596
ILMN_2964042	Bgn	biglycan	12111	-0.604028	0.00293826	-0.411134	0.117735	-0.212374	0.999748	-0.477409	0.0106121	-0.372282	0.544083	-0.356272	0.870044	-0.203953	0.971408	-0.266617	0.628685	-0.296117	0.977275	-0.292311	0.787795	-0.12235	0.622923	-0.371787	0.487269
ILMN_2601453	Fam78a	family with sequence similarity 78, member A	241303	-0.489607	0.0121575	-0.272245	0.341552	-0.174645	0.999748	0.0333783	0.929639	-0.253868	0.662825	-0.333276	0.870044	-0.0593602	0.99817	-0.0150632	0.990453	-0.175356	0.977275	-0.321998	0.787795	0.33282	0.0575552	-0.245059	0.667666
ILMN_2654495	Iqgap1	IQ motif containing GTPase activating protein 1	29875	-0.516606	0.0566731	-0.27125	0.52961	-0.125126	0.999748	0.255499	0.431007	-0.335592	0.668706	-0.359718	0.906974	-0.00995242	0.999996	-0.175668	0.845759	-0.199478	0.977275	-0.197192	0.87558	0.849553	5.87242e-05	-0.198032	0.836384
ILMN_2791410	Icmt	isoprenylcysteine carboxyl methyltransferase	57295	0.27751	0.165562	0.182412	0.54139	0.0198505	0.999748	0.382094	0.0198982	0.1202	0.872727	0.159897	0.955303	0.267151	0.88876	0.318547	0.384826	0.0241871	0.994651	0.148257	0.862861	0.154179	0.42338	0.353938	0.412154
ILMN_1253452	9530068E07Rik	RIKEN cDNA 9530068E07 gene	213673	0.210854	0.170806	0.237781	0.193694	-0.135484	0.999748	0.286594	0.0241898	0.0869192	0.883389	-0.0118678	0.998182	0.0554145	0.99817	0.0263845	0.969227	-0.0680547	0.9822	-0.0849987	0.905111	0.379443	0.000824605	0.00958716	0.996529
ILMN_1222773	Exoc4	exocyst complex component 4	20336	-0.206693	0.395464	-0.0106913	0.988657	0.00585807	0.999748	0.387215	0.0295949	0.073629	0.9326	0.175112	0.955303	0.149335	0.990969	0.0875349	0.920267	0.077291	0.987584	-0.0188335	0.989192	0.16679	0.416437	0.144041	0.843536
ILMN_1215901	Agpat2	1-acylglycerol-3-phosphate O-acyltransferase 2 (lysophosphatidic acid acyltransferase, beta)	67512	0.305577	0.178155	-0.0400432	0.942163	-0.0581314	0.999748	0.455707	0.012488	0.298796	0.60426	0.0514701	0.988996	0.536779	0.136348	0.396499	0.290626	-0.0528252	0.988094	0.0628138	0.964716	1.19995	2.69522e-12	0.118769	0.902948
ILMN_1222844	Unc79	unc-79 homolog (C. elegans)	217843	-0.312544	0.443018	-0.227739	0.694486	0.0917678	0.999748	1.10493	2.43551e-05	-0.174527	0.89193	0.00874834	0.999548	0.067161	0.99817	-0.0543102	0.970582	0.16292	0.980965	-0.194294	0.903492	0.770487	0.00319596	0.0187692	0.997125
ILMN_2885532	Cpt2	carnitine palmitoyltransferase 2	12896	0.0280962	0.907254	0.00746569	0.987756	-0.12887	0.999748	0.795831	2.11299e-13	0.0194529	0.979824	0.176682	0.906974	-0.167265	0.89484	-0.216893	0.404569	-0.0141894	0.994651	-0.025088	0.979645	0.17202	0.149712	-0.0287478	0.979786
ILMN_2874662	Psmg1	proteasome (prosome, macropain) assembly chaperone 1	56088	0.186576	0.24563	0.20843	0.283771	0.0173805	0.999748	0.144362	0.388258	0.0375131	0.957794	-0.0456497	0.984766	0.0375525	0.99817	0.0415476	0.953525	-0.0464633	0.987584	0.0665289	0.936015	0.287275	0.0147013	-0.0261025	0.983765
ILMN_1215212	Rhob	ras homolog gene family, member B	11852	-0.310488	0.189562	-0.456859	0.0738262	0.0986363	0.999748	0.298082	0.178237	-0.0426057	0.972373	-0.13848	0.964251	-0.0826305	0.99817	-0.231803	0.691513	0.0527767	0.988094	-0.0992902	0.939725	0.500739	0.00438473	0.0855714	0.94759
ILMN_2850077	Adh1	alcohol dehydrogenase 1 (class I)	11522	0.0139364	0.962296	0.0814602	0.747322	-0.0963872	0.999748	0.254006	0.0396276	-0.0798949	0.88567	-0.124877	0.955303	0.0902047	0.990969	0.0762452	0.873733	-0.0962472	0.977275	0.00810806	0.994654	0.287876	0.00968458	0.0288486	0.980868
ILMN_1245658	Nxt2	nuclear transport factor 2-like export factor 2	237082	0.244055	0.108715	0.238749	0.2067	-0.0261938	0.999748	-0.285128	0.0294805	0.245357	0.549776	0.171941	0.925281	0.0181662	0.99817	0.0529691	0.941466	0.0842256	0.977915	0.120174	0.854778	-0.245939	0.0499155	0.203006	0.597586
ILMN_1258442	Adh4	alcohol dehydrogenase 4 (class II), pi polypeptide	26876	0.2424	0.265525	0.216251	0.456888	-0.078104	0.999748	-0.495958	0.00188145	0.109909	0.887724	0.0787342	0.980534	-0.38155	0.57161	-0.172959	0.766116	0.0985594	0.97996	0.0829607	0.94466	-1.00862	5.87958e-11	0.155728	0.812757
ILMN_1223257	Ccl4	chemokine (C-C motif) ligand 4	20303	-1.26963	0.00561153	-1.48867	0.00208381	-0.338601	0.999748	0.0985202	0.911137	-1.02196	0.464925	-0.667045	0.906974	-0.525429	0.942443	-0.720289	0.493681	-0.592163	0.977275	-0.605818	0.793867	0.980861	0.0139063	-0.603971	0.656308
ILMN_1217943	Cab39l	calcium binding protein 39-like	69008	0.00372859	0.987186	0.028703	0.920752	-0.0736824	0.999748	-0.236248	0.024085	-0.0112578	0.988834	-0.0367372	0.985271	-0.017609	0.99817	3.54167e-05	0.999689	-0.0358419	0.987584	0.014501	0.985779	-0.100534	0.406495	-0.0176149	0.987807
ILMN_1238213	Ptrh2	peptidyl-tRNA hydrolase 2	217057	0.108044	0.738562	-0.191801	0.576906	-0.052584	0.999748	-0.0599968	0.868537	-0.0785622	0.93197	-0.102463	0.978135	0.14915	0.990969	-0.140975	0.843075	0.109453	0.97996	-0.0724896	0.95747	-0.376377	0.0350035	-0.0439845	0.98191
ILMN_2757599	Tspan31	tetraspanin 31	67125	-0.337501	0.00220475	-0.212295	0.15064	-0.0785542	0.999748	-0.200656	0.0681397	-0.226512	0.472074	-0.0153748	0.99296	-0.359516	0.018031	-0.415025	0.000562473	-0.160813	0.977275	-0.179343	0.787795	-0.504803	5.23235e-08	-0.13988	0.670465
ILMN_2876554	Sra1	steroid receptor RNA activator 1	24068	-0.118297	0.510144	-0.107587	0.655552	-0.0746644	0.999748	-0.309068	0.00996144	-0.128285	0.779697	-0.055797	0.980534	-0.123226	0.981583	-0.11031	0.804762	0.0549055	0.987584	-0.0703938	0.926629	-0.399459	0.000262038	-0.0569217	0.940437
ILMN_3139405	Hbs1l	Hbs1-like (S. cerevisiae)	56422	0.276425	0.0823864	0.380472	0.0290894	-0.0690833	0.999748	0.0426551	0.874539	0.157082	0.744853	0.0847083	0.974542	0.243517	0.837333	0.320654	0.21334	0.0268922	0.994102	0.140929	0.828409	0.188917	0.193192	0.093958	0.887144
ILMN_2785353	Il17rc	interleukin 17 receptor C	171095	0.224114	0.164993	0.0786296	0.782874	-0.0430182	0.999748	0.335493	0.00965611	0.0758981	0.903373	0.0268073	0.992267	0.10255	0.990969	0.00142	0.998511	0.13339	0.977275	0.0846632	0.912637	0.498629	2.29406e-05	0.0577651	0.949412
ILMN_2500276	Ccng1	cyclin G1	12450	-0.216352	0.39134	-0.150717	0.680425	0.145471	0.999748	0.394418	0.0341475	-0.092003	0.921732	0.121837	0.967165	0.300962	0.864764	0.170823	0.787284	0.0103954	0.994651	0.116466	0.912637	0.485958	0.0034323	0.0695999	0.957574
ILMN_2973925	Pop5	processing of precursor 5, ribonuclease P/MRP family (S. cerevisiae)	117109	0.265502	0.0462316	0.172399	0.368166	0.044088	0.999748	0.0699526	0.723229	0.156559	0.691248	0.143949	0.937458	0.0359012	0.99817	0.10658	0.803269	0.0961161	0.977275	0.101172	0.869239	-0.200655	0.0873672	0.171192	0.646862
ILMN_1222607	Chmp1b	chromatin modifying protein 1B	67064	-0.151525	0.257589	-0.130031	0.473036	0.0439544	0.999748	0.143707	0.257396	-0.0203567	0.975428	0.0590669	0.977245	-0.0651384	0.993465	-0.0401645	0.945569	0.0170164	0.994651	0.0288217	0.974355	0.228999	0.0196267	0.124911	0.721418
ILMN_1227579	Acot11	acyl-CoA thioesterase 11	329910	-0.652725	0.019901	-0.445879	0.246984	-0.244382	0.999748	-0.866263	0.000240776	-0.208698	0.851685	-0.276259	0.955144	0.132081	0.99817	-0.0305188	0.984543	-0.195248	0.977275	0.0206636	0.993984	0.0671096	0.86133	-0.162276	0.905302
ILMN_2663872	Atp6v1e1	ATPase, H+ transporting, lysosomal V1 subunit E1	11973	-0.359538	0.00522951	-0.267264	0.101266	-0.0369411	0.999748	0.0468303	0.836359	-0.19339	0.60426	-0.156444	0.925281	-0.119747	0.986595	-0.217916	0.435319	-0.108188	0.977275	-0.211758	0.787795	0.21167	0.0747963	-0.205437	0.536697
ILMN_2642403	Lmo4	LIM domain only 4	16911	0.0760799	0.754759	0.0389182	0.917976	-0.0118032	0.999748	0.306097	0.0279708	0.0808818	0.898874	-0.117863	0.958027	-0.0251733	0.99817	-0.0958892	0.856368	-0.0954191	0.977275	-0.130631	0.852145	0.404985	0.00106987	0.114779	0.836384
ILMN_2986309	Psme1	proteasome (prosome, macropain) 28 subunit, alpha	19186	0.0725001	0.705134	0.137148	0.495295	0.100557	0.999748	0.375151	0.000367314	-0.0853255	0.867596	-0.0901854	0.960862	-0.0243784	0.99817	0.0372334	0.954192	-0.0130022	0.994651	-0.10859	0.85071	0.345506	0.000693979	0.020113	0.987218
ILMN_2679759	Krt75	keratin 75	109052	-0.0596335	0.923906	-0.243075	0.669532	-0.264702	0.999748	-0.718179	0.010622	-0.0350347	0.988283	0.0220393	0.999548	-0.0983239	0.99817	-0.0731755	0.963676	0.229252	0.977275	0.0553217	0.982808	-0.531095	0.0582976	0.0678599	0.98191
ILMN_2456617	Mapk8	mitogen-activated protein kinase 8	26419	-0.0586881	0.830965	0.156655	0.554282	0.0111884	0.999748	-0.217328	0.19486	-0.103896	0.876276	0.0141551	0.997986	0.0128781	0.99817	-0.0424603	0.960193	-0.0444112	0.987584	-0.108966	0.890077	-0.330549	0.0140446	-0.0408868	0.974637
ILMN_2852533	Ahcy	S-adenosylhomocysteine hydrolase	269378	0.80234	0.00229473	0.474431	0.18464	0.0615886	0.999748	-0.184877	0.634433	0.393889	0.611838	0.311488	0.937458	0.0701456	0.99817	0.293665	0.698358	0.315473	0.977275	0.465241	0.787795	-0.208775	0.484851	0.25389	0.784991
ILMN_2954575	Arhgap30	Rho GTPase activating protein 30	226652	-0.241665	0.378479	-0.0267576	0.967804	-0.0501793	0.999748	0.208178	0.452596	-0.148346	0.870651	-0.00822165	0.999548	0.124445	0.99452	0.0834361	0.940096	0.033242	0.994651	0.0753597	0.959192	0.677975	0.000144877	0.00136581	0.999921
ILMN_1255834	Stk17b	serine/threonine kinase 17b (apoptosis-inducing)	98267	-0.361582	0.041187	-0.123946	0.695999	-0.058641	0.999748	-0.0280575	0.932727	-0.224667	0.659543	-0.230127	0.906974	-0.0244584	0.99817	0.0291539	0.970832	-0.12168	0.977275	0.0198348	0.987499	0.255496	0.106697	0.0858937	0.929121
ILMN_2672543	Ccdc120	coiled-coil domain containing 120	54648	-0.574587	0.0683492	-0.55693	0.156747	0.000986842	0.999924	0.55741	0.0513173	-0.478913	0.578814	-0.509095	0.870044	-0.407045	0.89484	-0.623362	0.243309	-0.448607	0.977275	-0.271509	0.836078	0.709189	0.00485299	-0.41434	0.623861
ILMN_2819424	Prhoxnb	parahox cluster neighbor	231903	0.747817	0.0165312	0.717153	0.0528098	-0.00707946	0.999748	-0.791645	0.00368511	-0.0556221	0.975504	0.0274741	0.998182	0.0201727	0.998181	0.361009	0.670873	0.0267332	0.994651	0.153347	0.93443	0.540208	0.0516194	-0.0127985	0.997879
ILMN_2850527	Thoc1	THO complex 1	225160	0.221755	0.152844	0.340092	0.0384931	0.0900162	0.999748	0.0348828	0.891892	0.284401	0.464925	0.071172	0.977245	0.164365	0.941678	0.146369	0.720648	0.0889537	0.977275	0.268709	0.766344	-0.123103	0.410093	0.122021	0.803817
ILMN_1258633	Eif3i	eukaryotic translation initiation factor 3, subunit I	54709	0.341943	0.0286433	0.294873	0.135063	0.0140006	0.999748	0.117627	0.575809	0.127862	0.823691	0.042418	0.986225	0.118141	0.990969	0.185795	0.643394	0.0686237	0.984501	0.0569821	0.955984	0.268592	0.0485513	0.0125672	0.996397
ILMN_2832808	Vdac1	voltage-dependent anion channel 1	22333	0.367456	0.0438446	0.0947636	0.786017	0.140797	0.999748	0.179032	0.409979	0.128608	0.854951	0.0415557	0.988996	0.103717	0.991743	0.0754997	0.930085	0.201281	0.977275	0.0908606	0.927796	0.239166	0.152629	0.131834	0.84694
ILMN_2867835	Mif	macrophage migration inhibitory factor	17319	0.0812409	0.695023	0.152017	0.48461	-0.0542716	0.999748	0.405639	0.00042174	-0.0505609	0.935798	-0.0978627	0.960862	0.00731413	0.998856	-0.104172	0.827422	-0.123507	0.977275	-0.193529	0.787795	0.581312	1.44996e-07	-0.154373	0.700467
ILMN_1230302	Napsa	napsin A aspartic peptidase	16541	-0.108603	0.763383	0.232219	0.524307	0.25319	0.999748	0.443507	0.0308997	0.0381823	0.976886	0.0444878	0.991079	0.0866145	0.99817	0.267373	0.643394	0.0330033	0.994651	0.194367	0.848017	0.620754	0.000610194	0.0386712	0.985453
ILMN_2679063	Dctn2	dynactin 2	69654	-0.335251	0.00370615	-0.098683	0.640638	-0.0724268	0.999748	-0.0117627	0.961168	-0.120499	0.758919	-0.0968702	0.955303	-0.129458	0.952015	-0.0977357	0.804762	-0.189226	0.977275	-0.219251	0.77506	-0.117098	0.340543	-0.199431	0.522847
ILMN_2770414	Rragc	Ras-related GTP binding C	54170	-0.370612	0.00328086	-0.117818	0.596222	0.0343243	0.999748	0.0588808	0.779969	-0.203237	0.581473	-0.109437	0.955303	-0.0218088	0.99817	-0.135925	0.72055	-0.188703	0.977275	-0.132544	0.815321	0.369963	0.000500099	-0.0270591	0.982627
ILMN_2707298	Ik	IK cytokine	24010	0.304261	0.0216585	0.23984	0.162147	0.109714	0.999748	0.0583339	0.787941	0.126519	0.778038	0.0685219	0.977245	0.132485	0.96825	0.0219618	0.970938	0.0844947	0.977275	0.120129	0.833941	0.00193495	0.993513	0.182647	0.621173
ILMN_1254488	Mgrn1	mahogunin, ring finger 1	17237	-0.324446	0.0434591	-0.0151028	0.975348	-0.153009	0.999748	-0.0972617	0.671541	-0.188408	0.691248	-0.133278	0.955303	-0.17333	0.943934	-0.146249	0.766116	-0.184828	0.977275	-0.210604	0.793867	-0.0961486	0.599349	-0.335315	0.329897
ILMN_1242246	Scamp5	secretory carrier membrane protein 5	56807	-0.401729	0.0737975	-0.193327	0.596752	0.00253658	0.999748	0.744295	2.93076e-05	-0.220832	0.749879	-0.163451	0.958027	0.0792006	0.99817	-0.0136006	0.992171	-0.0233849	0.994651	-0.0385011	0.981789	0.542284	0.00218967	-0.144371	0.872892
ILMN_1377924	Gapdh	glyceraldehyde-3-phosphate dehydrogenase	14433	-0.373343	0.00300724	-0.394169	0.00367866	-0.00702127	0.999748	-0.0869284	0.640901	-0.117273	0.798538	-0.0378574	0.986225	-0.117394	0.986697	-0.208968	0.465156	-0.0411719	0.987584	-0.0945347	0.881345	-0.143378	0.268326	-0.0628833	0.929342
ILMN_1244460	Efna1	ephrin A1	13636	0.773006	0.0438446	0.295449	0.661909	0.193248	0.999748	0.139458	0.827329	0.452787	0.691248	0.558094	0.906974	0.288627	0.990969	0.169079	0.920729	0.126061	0.987584	0.386912	0.809306	0.0204468	0.971398	0.201416	0.917138
ILMN_2695344	Il17rc	interleukin 17 receptor C	171095	0.284873	0.103034	0.185366	0.474318	0.0219886	0.999748	0.47814	0.000551	0.113519	0.865349	-0.0718323	0.980534	0.107186	0.990969	0.088572	0.889648	0.0642721	0.987584	0.132107	0.864405	0.669126	4.39593e-07	0.097611	0.897545
ILMN_1214645	Tirap	toll-interleukin 1 receptor (TIR) domain-containing adaptor protein	117149	-0.279062	0.243763	-0.0904454	0.834121	-0.151141	0.999748	-0.54453	0.00222872	-0.0636482	0.950086	-0.219795	0.947031	-0.106954	0.99817	-0.191197	0.770532	-0.121173	0.978197	-0.139548	0.891093	-0.320239	0.0873465	-0.0537648	0.974637
ILMN_2682976	Nags	N-acetylglutamate synthase	217214	0.533478	0.00991415	0.356715	0.19604	0.0397431	0.999748	-0.32828	0.118394	0.228256	0.724297	0.205566	0.955144	0.0773541	0.99817	0.187792	0.782949	0.0103218	0.994651	0.298437	0.787795	-0.569806	0.000858134	0.207334	0.76529
ILMN_1247653	Crp	C-reactive protein, pentraxin-related	12944	-0.0287944	0.886653	-0.0815832	0.684552	0.000217702	0.999924	-0.483768	8.60212e-08	0.0507597	0.919546	0.0803292	0.960862	-0.144522	0.89484	0.0113951	0.985437	0.0225501	0.991824	0.119184	0.809306	-0.522602	5.54487e-09	0.180382	0.523026
ILMN_2832620	Rfx1	regulatory factor X, 1 (influences HLA class II expression)	19724	-0.238735	0.392942	-0.0706366	0.890407	-0.237999	0.999748	-0.22697	0.399849	0.0707048	0.948007	0.0836821	0.983615	-0.0611531	0.99817	0.016222	0.991091	-0.122781	0.978574	-0.0282425	0.98558	-0.441896	0.0200195	-0.107443	0.929342
ILMN_2648742	Abcb4	ATP-binding cassette, sub-family B (MDR/TAP), member 4	18670	-0.410159	0.0109101	-0.328488	0.102448	0.0997508	0.999748	0.406694	0.00410472	-0.0300487	0.974064	0.107545	0.96387	-0.253032	0.859922	-0.297346	0.350662	-0.0827189	0.981607	-0.221665	0.793867	-0.704496	9.4107e-08	-0.1012	0.887144
ILMN_2721360	Galk1	galactokinase 1	14635	0.178928	0.439527	0.241762	0.361394	-0.152228	0.999748	0.909159	1.19801e-09	0.176808	0.770799	-0.0646616	0.984609	0.33572	0.71627	0.253564	0.554051	-0.0432273	0.988286	-0.0269095	0.983732	0.86499	4.35972e-09	0.0976659	0.915415
ILMN_2609813	Chi3l1	chitinase 3-like 1	12654	-0.163468	0.855502	-0.366488	0.693597	0.216154	0.999748	1.62558	0.000123464	-0.0356495	0.990986	-0.100639	0.991079	1.41456	0.0831561	1.45501	0.018805	0.108875	0.990469	-0.00737278	0.997352	3.20634	1.0733e-13	0.143558	0.972717
ILMN_2486267	Ube2l6	ubiquitin-conjugating enzyme E2L 6	56791	-0.404479	0.0441346	-0.176813	0.595826	-0.000644533	0.999924	-0.0167881	0.965748	-0.162057	0.823803	-0.0634274	0.984766	-0.233749	0.941247	-0.174805	0.784766	-0.201379	0.977275	0.015859	0.992852	-0.142888	0.51235	-0.17336	0.797325
ILMN_2894396	Tmem184a	transmembrane protein 184a	231832	-0.440833	0.106796	-0.216874	0.629058	-0.0191224	0.999748	1.1314	8.23948e-08	-0.189945	0.851685	-0.169943	0.963012	0.0608424	0.99817	0.133351	0.896957	0.0417312	0.994497	-0.1336	0.926629	0.340067	0.158754	-0.202773	0.825536
ILMN_3163288	Egfl7	EGF-like domain 7	353156	-0.400018	0.00942211	-0.130578	0.634453	0.124001	0.999748	-0.00599269	0.985254	-0.064836	0.927244	-0.159377	0.951094	0.0127502	0.99817	0.0357768	0.963813	-0.039838	0.988094	0.021236	0.985424	0.316341	0.0176151	-0.106681	0.869458
ILMN_1248099	Col16a1	collagen, type XVI, alpha 1	107581	-0.672815	0.00367126	-0.352151	0.301168	-0.157276	0.999748	-0.247223	0.394494	-0.311581	0.659543	-0.293551	0.925281	-0.325468	0.89484	-0.381655	0.466412	-0.231043	0.977275	-0.342234	0.787795	-0.0856374	0.786276	-0.315662	0.647872
ILMN_2696191	Pip4k2c	phosphatidylinositol-5-phosphate 4-kinase, type II, gamma	117150	-0.329312	0.0438446	-0.112971	0.700173	-0.00200013	0.999748	0.0954358	0.68561	-0.0762374	0.914231	-0.0521953	0.984766	-0.0926817	0.991743	-0.155816	0.751937	-0.115055	0.977275	-0.148447	0.828409	0.170791	0.28497	-0.149222	0.784873
ILMN_2806880	Lyrm2	LYR motif containing 2	108755	-0.291717	0.0941475	-0.255568	0.262609	-0.0224289	0.999748	-0.0866891	0.72994	-0.187542	0.704858	-0.0932074	0.972032	-0.113432	0.990969	-0.190876	0.666597	-0.147788	0.977275	-0.144197	0.846842	-0.314126	0.0267626	-0.173249	0.741958
ILMN_2626389	Nomo1	nodal modulator 1	211548	0.522542	0.0259686	0.339011	0.307315	0.0584882	0.999748	0.215413	0.46455	0.306163	0.658349	0.259971	0.937458	0.183679	0.990969	0.22131	0.763186	0.190948	0.977275	0.255468	0.809306	0.347514	0.102787	0.250203	0.728973
ILMN_1233611	Hsd3b2	hydroxy-delta-5-steroid dehydrogenase, 3 beta- and steroid delta-isomerase 2	15493	0.561781	0.0286433	0.419539	0.215309	0.140347	0.999748	-0.11906	0.769541	0.400379	0.578814	0.150727	0.967165	0.104275	0.99817	0.152544	0.866839	0.159259	0.977275	0.32869	0.793867	0.0856521	0.799916	0.124509	0.929121
ILMN_2606804	Alcam	activated leukocyte cell adhesion molecule	11658	-0.498145	0.0369796	-0.243632	0.524307	-0.115046	0.999748	-0.743299	0.00014196	-0.325026	0.639649	-0.04628	0.991087	-0.210339	0.987262	-0.160899	0.842931	-0.224014	0.977275	-0.23236	0.815321	-0.745228	7.75735e-05	-0.169064	0.85187
ILMN_1230765	Tpst1	protein-tyrosine sulfotransferase 1	22021	0.337738	0.120602	0.248261	0.417431	-0.0369701	0.999748	-0.613454	0.000285489	0.0663115	0.945466	0.0140659	0.999548	0.0487977	0.99817	0.130281	0.852705	0.0661753	0.987584	0.0817189	0.949122	-0.602289	0.000226558	0.0911902	0.935629
ILMN_1216122	Mrpl48	mitochondrial ribosomal protein L48	52443	-0.317003	0.0144469	-0.279929	0.075296	-0.0990562	0.999748	-0.212774	0.100493	-0.104286	0.835359	-0.0988324	0.958027	-0.130567	0.96825	-0.132583	0.734858	-0.0892135	0.977275	-0.0361504	0.96992	-0.0950539	0.51388	-0.101353	0.828081
ILMN_1243654	Hist1h4k	histone cluster 1, H4k	319160	-0.0564494	0.907254	-0.0165754	0.986121	0.141405	0.999748	0.496124	0.0372309	0.00544439	0.996421	0.33291	0.906974	0.126242	0.99817	0.0931613	0.941599	0.14866	0.978197	0.202471	0.867891	0.243491	0.357452	0.0611494	0.977864
ILMN_1245750	Prkcd	protein kinase C, delta	18753	-0.177047	0.451519	-0.152921	0.632959	0.156286	0.999748	0.0980163	0.723478	0.229352	0.674552	-0.0298825	0.992539	0.0401618	0.99817	0.0209981	0.982335	0.030152	0.994479	0.0227801	0.985838	0.670447	4.82144e-06	-0.0708739	0.95101
ILMN_3159730	Pabpc4	poly(A) binding protein, cytoplasmic 4	230721	0.436946	0.0528201	0.341757	0.258898	0.0942105	0.999748	0.21882	0.414173	0.0361392	0.978563	0.114921	0.977245	0.346744	0.859922	0.140459	0.852947	-0.00937234	0.994651	0.197794	0.833941	0.521654	0.00403978	0.105411	0.929632
ILMN_2677567	Galt	galactose-1-phosphate uridyl transferase	14430	0.110074	0.540156	0.255484	0.126457	-0.0559547	0.999748	0.0334621	0.889277	0.0404627	0.950099	-0.0316896	0.988996	0.106217	0.990969	0.12803	0.75981	-0.037981	0.987584	-0.050491	0.95414	0.393929	0.000244596	-0.0420993	0.963817
ILMN_2659143	Hc	hemolytic complement	15139	0.0159454	0.978388	0.0660655	0.917976	-0.0415688	0.999748	-0.646851	0.00381397	0.00901306	0.993802	0.0736559	0.986225	-0.0893425	0.99817	-0.00725999	0.995657	0.254662	0.977275	0.0851825	0.960329	-0.916558	1.00615e-05	0.159434	0.887791
ILMN_2610771	Net1	neuroepithelial cell transforming gene 1	56349	0.738913	0.0011124	0.554039	0.0476276	0.508774	0.541479	0.121898	0.741873	0.599324	0.299753	0.38523	0.903179	0.216245	0.986595	0.330355	0.564817	0.252382	0.977275	0.320351	0.793867	0.142263	0.613169	0.491263	0.330099
ILMN_3151510	Sertad2	SERTA domain containing 2	58172	-0.387277	0.0218592	-0.186774	0.489592	-0.105378	0.999748	-0.428764	0.00342256	-0.242148	0.619538	-0.200222	0.925281	-0.151284	0.987262	-0.259263	0.493681	-0.2503	0.977275	-0.11107	0.895075	-0.134683	0.461592	-0.178784	0.741443
ILMN_2812244	Mppe1	metallophosphoesterase 1	225651	-0.271183	0.195984	-0.447778	0.0391987	-0.160467	0.999748	-0.398243	0.0184777	-0.0617571	0.945098	-0.0820608	0.980534	-0.148403	0.990969	-0.416649	0.164965	-0.0947823	0.981607	0.000362556	0.99946	-0.147433	0.466858	-0.165093	0.797325
ILMN_2632230	Atg13	ATG13 autophagy related 13 homolog (S. cerevisiae)	51897	0.379263	0.0477749	0.312067	0.207619	0.0846782	0.999748	-0.23542	0.25085	0.192896	0.745827	0.242473	0.906974	0.108252	0.991743	0.191443	0.727754	0.211175	0.977275	0.165731	0.842357	-0.382537	0.0157566	0.344122	0.473748
ILMN_2611352	0610037L13Rik	RIKEN cDNA 0610037L13 gene	74098	-0.296996	0.041187	-0.146545	0.532072	-0.107899	0.999748	-0.0870497	0.675698	-0.118481	0.823691	-0.102801	0.960862	-0.0776118	0.996598	-0.0567105	0.934973	-0.103637	0.977275	-0.0667864	0.939327	-0.0963372	0.54998	-0.0850949	0.895385
ILMN_2516833	Zhx2	zinc fingers and homeoboxes 2	387609	0.557001	0.0106859	0.165637	0.680697	0.0630035	0.999748	0.139131	0.665326	0.27375	0.686935	0.255498	0.935775	0.142828	0.990969	0.140326	0.85512	0.128816	0.978197	0.237135	0.809306	0.0653719	0.828855	0.411555	0.466265
ILMN_2842802	Fam69a	family with sequence similarity 69, member A	67266	0.262106	0.122902	0.318203	0.100201	-0.0946079	0.999748	-0.447669	0.00078031	-0.01356	0.989525	-0.0327892	0.990458	0.158495	0.96825	0.128748	0.804762	0.0531406	0.987584	-0.114945	0.880787	-0.161645	0.309112	-0.0649486	0.944164
ILMN_2641467	Slc6a6	solute carrier family 6 (neurotransmitter transporter, taurine), member 6	21366	-0.0254454	0.943752	0.273745	0.24999	-0.13472	0.999748	-0.578314	6.14031e-05	0.0729389	0.926908	0.0493021	0.986225	-0.13421	0.990969	-0.111292	0.852947	0.0286495	0.994497	-0.0377367	0.979645	-0.0909327	0.665699	0.150118	0.80291
ILMN_2834370	Cutc	cutC copper transporter homolog (E.coli)	66388	-0.203367	0.186721	-0.150973	0.495582	-0.148764	0.999748	-0.313582	0.010567	0.00529847	0.993075	0.0339154	0.988996	-0.112276	0.990969	-0.0990604	0.839391	0.00103665	0.999024	-0.103588	0.875899	-0.42846	0.000121582	-0.0937486	0.870164
ILMN_2427108	Zfp36l1	zinc finger protein 36, C3H type-like 1	12192	0.737508	0.0490488	-0.0412924	0.970923	0.0639289	0.999748	0.0104357	0.989756	0.380552	0.739982	0.164486	0.980534	-0.0027015	0.999996	-0.10068	0.958982	0.210936	0.978574	0.172724	0.939327	-0.00328722	0.995812	0.0944426	0.974637
ILMN_2959956	Mmab	methylmalonic aciduria (cobalamin deficiency) type B homolog (human)	77697	0.0555424	0.912632	-0.174533	0.72309	0.148928	0.999748	-0.0872648	0.847819	-0.210537	0.834928	-0.177616	0.961586	-0.352452	0.89484	-0.222103	0.791713	-0.27313	0.977275	-0.387521	0.787795	-0.92334	1.37593e-05	-0.253772	0.772841
ILMN_2930680	Lrfn3	leucine rich repeat and fibronectin type III domain containing 3	233067	1.15005	0.0177647	0.856694	0.178831	0.529573	0.999748	0.902453	0.0498788	0.759427	0.578814	0.571936	0.929303	0.362601	0.990969	0.34204	0.840608	0.490033	0.977275	0.355756	0.880787	0.472922	0.345753	0.558662	0.694029
ILMN_1239843	NA	NA	NA	-0.635012	0.0921011	-0.598187	0.206468	0.154567	0.999748	-0.0559502	0.934371	-0.654366	0.519733	-0.523366	0.906974	-0.147937	0.99817	-0.349656	0.750491	-0.321626	0.977275	0.0416955	0.987268	0.946055	0.00114075	-0.313911	0.797325
ILMN_1229377	Zfp957	zinc finger protein 957	105590	0.01487	0.979568	0.461422	0.196848	0.338452	0.999748	0.121022	0.783531	0.305494	0.711579	0.401293	0.906974	0.452709	0.805486	0.396789	0.529421	-0.0547883	0.991824	0.42906	0.787795	0.642929	0.00433634	0.29167	0.728892
ILMN_1252673	Celf2	CUGBP, Elav-like family member 2	14007	-0.410693	0.00951024	-0.224467	0.333728	-0.2262	0.999748	0.753703	1.35896e-08	-0.0110464	0.990986	-0.0522633	0.984766	0.137336	0.990969	0.0328909	0.967249	-0.00356389	0.996176	-0.176144	0.809306	0.604166	3.03136e-06	-0.180602	0.704296
ILMN_2741114	Gusb	glucuronidase, beta	110006	-0.148463	0.667717	0.00459319	0.995576	0.304767	0.999748	0.0557529	0.895909	-0.0588257	0.961995	0.0708566	0.986225	0.0509552	0.99817	-0.0753271	0.948734	0.0842077	0.987584	0.224081	0.824564	0.651947	0.000561539	0.118939	0.924123
ILMN_2651575	Ifngr1	interferon gamma receptor 1	15979	-0.214559	0.260904	-0.108642	0.72153	0.0432561	0.999748	0.179909	0.348962	-0.0286096	0.975898	-0.16858	0.951094	0.124375	0.990969	0.0837275	0.901288	-0.0101921	0.994651	0.058609	0.955984	0.508528	0.000119581	-0.0341192	0.982275
ILMN_2864416	Rtp3	receptor transporter protein 3	235636	0.753845	0.0036728	0.435527	0.230957	0.123372	0.999748	0.162145	0.682474	0.204948	0.844866	0.22889	0.955303	-0.108694	0.99817	0.204712	0.827422	0.339052	0.977275	0.347926	0.793867	-0.0721391	0.84631	0.547671	0.330099
ILMN_2846803	Camkk2	calcium/calmodulin-dependent protein kinase kinase 2, beta	207565	0.438062	0.0416078	0.335223	0.241969	0.138715	0.999748	0.111993	0.725825	0.284975	0.657333	-0.130739	0.967165	0.0499623	0.99817	0.226752	0.698358	0.222141	0.977275	0.0151669	0.9943	-0.0340328	0.909331	0.254759	0.673502
ILMN_1223126	Fadd	Fas (TNFRSF6)-associated via death domain	14082	-0.300659	0.0493861	-0.105765	0.699618	-0.191635	0.999748	-0.121355	0.536774	-0.125601	0.8178	-0.0927097	0.967165	-0.0495112	0.99817	-0.0843827	0.879058	-0.0692845	0.984372	-0.169954	0.809306	-0.109195	0.508702	-0.242539	0.523026
ILMN_2991660	Mif4gd	MIF4G domain containing	69674	0.080764	0.804226	0.0112529	0.987756	0.0457062	0.999748	-0.44178	0.0101835	0.176135	0.79108	0.106299	0.977245	0.00329975	0.999996	-0.0908061	0.916444	0.175556	0.977275	0.183729	0.824564	-0.17877	0.375489	0.2697	0.617603
ILMN_2774456	Coq9	coenzyme Q9 homolog (yeast)	67914	0.346121	0.0477872	0.168373	0.553054	-0.0911593	0.999748	0.383994	0.0113373	0.22242	0.658349	0.210701	0.925281	0.238981	0.89484	0.224476	0.600977	0.0159705	0.994651	0.0910304	0.921778	0.361335	0.0120032	0.110557	0.876818
ILMN_1219200	P2ry14	purinergic receptor P2Y, G-protein coupled, 14	140795	-0.41227	0.103437	-0.316835	0.364835	0.0779706	0.999748	1.91964	5.06675e-19	-0.1067	0.922884	-0.38529	0.898493	0.181112	0.990969	0.0818717	0.945995	-0.248613	0.977275	-0.0731179	0.964716	1.15209	3.20577e-09	-0.111479	0.93421
ILMN_2815450	Serpina4-ps1	serine (or cysteine) peptidase inhibitor, clade A, member 4, pseudogene 1	321018	1.15251	0.262468	1.35368	0.267744	-0.519414	0.999748	-1.67537	0.0418267	1.20836	0.655834	0.103403	0.993511	0.214911	0.99817	0.505248	0.875301	0.785717	0.977275	0.34684	0.950697	-2.21474	0.00225832	-0.575667	0.875469
ILMN_2635871	3110057O12Rik	RIKEN cDNA 3110057O12 gene	269423	0.330129	0.129826	0.214469	0.509529	-0.0449655	0.999748	-0.246138	0.270781	-0.0859902	0.926042	0.124909	0.967165	-0.0926168	0.99817	0.200878	0.738786	-0.0731959	0.987584	0.0428928	0.979645	-0.368822	0.0347317	-0.0761952	0.953569
ILMN_1228748	Foxa3	forkhead box A3	15377	-0.202414	0.631504	0.313392	0.508349	-0.0739474	0.999748	-0.840931	0.000667667	-0.00763813	0.995174	-0.016112	0.999548	-0.143691	0.99817	0.116599	0.934973	0.0976926	0.987584	0.117403	0.949122	-0.992889	2.51474e-05	0.196573	0.872568
ILMN_1245354	Tlr7	toll-like receptor 7	170743	-0.0921984	0.804226	-0.412394	0.147715	0.0390693	0.999748	0.215622	0.430751	-0.141898	0.879137	-0.0275052	0.993367	-0.0404363	0.99817	-0.141716	0.852947	0.263351	0.977275	0.126619	0.914042	0.533765	0.00352437	-0.0299172	0.990059
ILMN_3116885	Gpr137b	G protein-coupled receptor 137B	83924	0.0143992	0.978388	0.198571	0.644701	0.408993	0.999748	0.24742	0.401292	-0.213315	0.804016	-0.123338	0.977245	0.182463	0.990969	0.134417	0.883087	-0.0237499	0.994651	0.180686	0.877619	0.720762	0.000250589	0.418122	0.495798
ILMN_2780848	Hip1r	huntingtin interacting protein 1 related	29816	0.290298	0.222841	0.0588344	0.90606	-0.118716	0.999748	0.621724	0.000403563	-0.0309709	0.980123	-0.0979618	0.980534	-0.050921	0.99817	0.0180292	0.98869	-0.0570976	0.987584	-0.2247	0.809306	0.200973	0.350415	0.117079	0.911286
ILMN_2664950	Phf2	PHD finger protein 2	18676	0.458208	0.0147883	0.104374	0.776341	-0.167148	0.999748	-0.0696956	0.830298	0.058171	0.950099	0.0802151	0.980534	0.0553217	0.99817	-0.00224901	0.998301	0.020438	0.994651	0.0992388	0.926629	-0.0348133	0.897012	0.0660671	0.957574
ILMN_2713285	Fhl1	four and a half LIM domains 1	14199	-0.403231	0.0139973	0.000868717	0.998294	-0.0824194	0.999748	-0.0285676	0.928856	-0.129169	0.839162	-0.17518	0.947688	0.0818054	0.99817	-0.0357238	0.966357	0.0418903	0.988094	0.0129297	0.993136	0.230353	0.135735	-0.103499	0.886044
ILMN_2632076	Ctps2	cytidine 5'-triphosphate synthase 2	55936	-0.4332	0.0856951	-0.180308	0.677954	0.0963162	0.999748	0.452494	0.0432852	-0.290948	0.691248	-0.127986	0.977245	-0.0148818	0.998181	-0.133888	0.881138	-0.0445183	0.994052	-0.15765	0.895075	0.50044	0.0135566	0.00727475	0.998479
ILMN_1224012	Aldob	aldolase B, fructose-bisphosphate	230163	-0.353146	0.188526	-0.449688	0.144577	0.0718333	0.999748	-0.180644	0.582822	-0.0306667	0.98634	-0.0411585	0.992539	-0.128602	0.99817	-0.36425	0.498018	0.03767	0.994651	-0.0746258	0.963645	-0.420446	0.0465014	0.00762544	0.998291
ILMN_1220362	Ndufa12	NADH dehydrogenase (ubiquinone) 1 alpha subcomplex, 12	66414	0.197583	0.106955	0.0900907	0.664209	0.00454824	0.999748	0.506483	8.44407e-08	0.0848919	0.851685	0.0420854	0.984609	0.215348	0.691354	0.167786	0.529421	0.111684	0.977275	0.0699006	0.905111	0.50882	4.55077e-08	0.0908623	0.825536
ILMN_2424721	Pdgfa	platelet derived growth factor, alpha	18590	-0.573703	0.013612	-0.38903	0.213515	0.444659	0.799916	-0.0611436	0.884731	-0.342301	0.605298	-0.202996	0.955303	-0.232263	0.96825	-0.340463	0.533442	-0.0903239	0.987584	-0.117314	0.932314	1.09882	9.7262e-09	-0.0974876	0.942771
ILMN_1246999	NA	NA	NA	0.294966	0.0203167	0.313532	0.0328583	-0.0150026	0.999748	0.216976	0.0801318	0.14939	0.70015	0.0778872	0.967165	0.195103	0.859922	0.14271	0.684417	0.0280264	0.990469	0.1216	0.824564	0.19596	0.0898491	0.146795	0.692459
ILMN_2933022	Plekhb1	pleckstrin homology domain containing, family B (evectins) member 1	27276	0.483587	0.0386811	0.494328	0.0733976	0.107743	0.999748	0.167311	0.596772	0.339978	0.588195	0.334124	0.906974	0.14505	0.990969	0.112608	0.907518	0.180286	0.977275	0.13911	0.905111	0.222334	0.344441	0.293345	0.656308
ILMN_1251669	Evi2a	ecotropic viral integration site 2a	14017	-0.391832	0.170498	-0.529531	0.0939208	0.0771668	0.999748	0.285156	0.346842	-0.223346	0.809488	-0.185547	0.960862	0.110594	0.99817	0.0135538	0.993742	-0.166908	0.977275	-0.0720679	0.969821	0.880244	2.41268e-05	-0.102536	0.94899
ILMN_2890574	Nup85	nucleoporin 85	445007	0.283733	0.0348601	-0.0193159	0.958476	0.0883146	0.999748	-0.00639083	0.981634	0.184777	0.636026	0.136337	0.951094	0.118874	0.987262	0.0715938	0.889497	0.0999465	0.977275	0.169836	0.793867	-0.267365	0.0176151	0.0768456	0.902948
ILMN_1213055	Mapk1	mitogen-activated protein kinase 1	26413	0.231922	0.0737975	0.324667	0.0206666	-0.0323115	0.999748	0.105657	0.511111	0.0816045	0.874878	0.161906	0.906974	0.0566876	0.99817	0.139538	0.682966	0.0552301	0.984372	0.0507802	0.949122	0.0627759	0.679139	0.0786372	0.883934
ILMN_2791551	Zcrb1	zinc finger CCHC-type and RNA binding motif 1	67197	-0.335491	0.0095781	-0.227176	0.187217	-0.0685367	0.999748	-0.110719	0.516499	-0.195882	0.588195	-0.102991	0.957353	-0.0395108	0.99817	-0.211825	0.459301	-0.0988733	0.977275	-0.156606	0.802443	-0.16643	0.184714	-0.240358	0.473748
ILMN_1235719	Ugt2b36	UDP glucuronosyltransferase 2 family, polypeptide B36	231396	-0.0705645	0.609537	0.0189048	0.942768	-0.107165	0.999748	-0.274038	0.000864567	-0.075314	0.839457	-0.0495323	0.977245	-0.10733	0.942602	-0.0726099	0.830252	-0.233663	0.977275	-0.125801	0.793867	-0.359884	4.08793e-06	-0.10527	0.722914
ILMN_3156058	Aspscr1	alveolar soft part sarcoma chromosome region, candidate 1 (human)	68938	0.119189	0.497849	0.0103768	0.981007	-0.0138888	0.999748	-0.223025	0.0854619	0.0760096	0.889627	0.0829838	0.967165	-0.0268449	0.99817	0.0164958	0.980666	0.0433202	0.987584	0.0159354	0.986549	-0.28689	0.0102964	0.0227894	0.985453
ILMN_2818294	Srpx2	sushi-repeat-containing protein, X-linked 2	68792	-0.52665	0.0416078	-0.584304	0.047784	-0.056087	0.999748	-0.0759896	0.864362	-0.2187	0.808962	0.0420145	0.992539	-0.181637	0.990969	-0.115941	0.918799	-0.0770091	0.987584	-0.322423	0.794677	-0.301639	0.218622	-0.299795	0.680152
ILMN_2605703	Ufsp1	UFM1-specific peptidase 1	70240	-0.412379	0.00852196	-0.161503	0.540802	-0.0587027	0.999748	-0.265743	0.0896747	-0.171843	0.729235	-0.169052	0.947165	-0.166303	0.960538	-0.214411	0.590006	-0.241359	0.977275	-0.226071	0.787795	-0.491865	0.000137882	-0.363028	0.323182
ILMN_2724386	NA	NA	NA	0.276054	0.156197	0.114229	0.734605	0.141966	0.999748	0.405631	0.0099354	0.16902	0.777596	0.266089	0.906974	-0.0588769	0.99817	-0.0562111	0.951289	0.113197	0.977275	-0.00393337	0.996245	0.320207	0.0386206	0.266108	0.56364
ILMN_1227836	Arpc1b	actin related protein 2/3 complex, subunit 1B	11867	-0.262885	0.351767	-0.116998	0.797105	0.169324	0.999748	0.0983153	0.795521	-0.0374257	0.978731	0.0505987	0.989797	0.113873	0.99817	0.0587753	0.961871	-0.0198646	0.994651	0.109402	0.938616	0.552672	0.00372426	-0.00188385	0.999921
ILMN_1231851	Enpp1	ectonucleotide pyrophosphatase/phosphodiesterase 1	18605	-0.359174	0.0289961	-0.173161	0.512816	-0.0667429	0.999748	-0.535677	7.71034e-05	-0.0751441	0.92034	-0.118811	0.960862	-0.0140024	0.99817	-0.0655628	0.934348	-0.206721	0.977275	-0.168896	0.809306	-0.394123	0.00342376	0.0221602	0.990007
ILMN_2943165	Aqp7	aquaporin 7	11832	-0.347842	0.442206	-0.150366	0.837678	0.016977	0.999748	0.973388	0.00114486	-0.109065	0.949689	-0.253206	0.960862	-0.235025	0.990969	0.15071	0.928712	-0.233844	0.977275	-0.0653818	0.98071	0.280033	0.461633	-0.184696	0.921549
ILMN_2918838	Ptms	parathymosin	69202	0.637115	0.0106091	0.198502	0.663155	0.130234	0.999748	-0.479975	0.0420028	0.498339	0.477288	0.374441	0.906974	0.0481213	0.99817	0.0935688	0.941469	0.25592	0.977275	0.356629	0.787795	-0.319299	0.185476	0.304146	0.675476
ILMN_2648292	H3f3b	H3 histone, family 3B	15081	-0.259472	0.133429	-0.220159	0.338745	-0.0227163	0.999748	0.0292714	0.923062	-0.156359	0.769096	-0.208145	0.906974	-0.193162	0.9234	-0.149731	0.76502	-0.150555	0.977275	-0.123792	0.869239	0.31656	0.0196668	-0.17346	0.721043
ILMN_2927565	Pkp2	plakophilin 2	67451	0.0609463	0.827606	0.00516127	0.993104	-0.0479117	0.999748	0.35229	0.0157863	0.0558353	0.942901	-0.100542	0.967165	0.0790297	0.99817	0.0969594	0.867784	-0.100064	0.977275	-0.227497	0.787795	0.051307	0.813731	0.00703837	0.997879
ILMN_2740151	Chpt1	choline phosphotransferase 1	212862	0.43649	0.0932295	0.127749	0.79182	-0.0630661	0.999748	0.581225	0.00714987	0.353624	0.615126	0.25162	0.951094	0.542599	0.548461	0.451131	0.342961	-0.014226	0.994651	0.126376	0.927663	-0.0733286	0.826653	0.132125	0.917138
ILMN_2678851	Rnf145	ring finger protein 145	74315	-0.369635	0.136519	-0.0575198	0.919374	0.0980774	0.999748	0.659925	0.000614809	0.0291296	0.98634	-0.213242	0.955303	0.242319	0.960253	0.193733	0.787316	0.0440465	0.994052	-0.0810633	0.956756	1.68543	5.35466e-17	0.0271868	0.992547
ILMN_2740152	Chpt1	choline phosphotransferase 1	212862	0.460376	0.0915532	0.149328	0.763809	-0.0457849	0.999748	0.622223	0.00582806	0.376931	0.60426	0.243424	0.955303	0.565587	0.562046	0.457047	0.37723	0.00577561	0.996176	0.1156	0.94411	-0.0703336	0.842988	0.155394	0.89302
ILMN_1220232	Jazf1	JAZF zinc finger 1	231986	-0.206694	0.553722	-0.0857318	0.881032	0.201615	0.999748	0.746077	0.000542576	0.076648	0.950271	0.0040203	0.999548	0.152324	0.990969	-0.158353	0.861263	0.181443	0.977275	0.193471	0.874791	1.13648	4.10703e-08	-0.0494781	0.98359
ILMN_2440997	Tnrc6a	trinucleotide repeat containing 6a	233833	0.0500214	0.846522	0.0748779	0.797105	0.0131658	0.999748	-0.290676	0.0328421	0.00400846	0.995174	-0.0816823	0.976469	-0.0993244	0.990969	-0.0805766	0.887259	0.0129548	0.994651	-0.0734849	0.932314	-0.183223	0.194932	0.00504928	0.998291
ILMN_1248304	Ndufaf1	NADH dehydrogenase (ubiquinone) 1 alpha subcomplex, assembly factor 1	69702	0.054576	0.706445	0.0441734	0.819691	-0.133139	0.999748	-0.196791	0.0222073	0.054792	0.889193	0.0775189	0.955303	0.00499011	0.998856	-0.0149201	0.971947	0.0601389	0.977275	-0.0143562	0.983074	-0.326742	1.7924e-05	-0.0952376	0.758857
ILMN_1228233	Gstm1	glutathione S-transferase, mu 1	14862	0.237292	0.553961	0.339273	0.459597	0.0899434	0.999748	0.30709	0.383346	-0.0390935	0.985297	-0.251551	0.955303	-0.309097	0.960538	-0.414063	0.551856	-0.194934	0.977275	-0.194223	0.895075	1.28707	6.17047e-08	0.0590306	0.983381
ILMN_1237089	Ganab	alpha glucosidase 2 alpha neutral subunit	14376	0.434531	0.0147577	0.185042	0.533482	0.0331538	0.999748	-0.179869	0.415284	0.346258	0.497755	0.272948	0.906974	0.0245692	0.99817	0.176174	0.751464	0.288632	0.977275	0.29497	0.787795	-0.274156	0.0935944	0.400413	0.3292
ILMN_1224077	Vav1	vav 1 oncogene	22324	-0.339845	0.157008	-0.327937	0.283328	-0.0969135	0.999748	0.333954	0.130482	-0.082015	0.93431	-0.183645	0.955303	0.094845	0.99817	0.210532	0.75981	-0.0492923	0.990469	-0.101859	0.940274	0.641738	0.000288432	-0.166938	0.832306
ILMN_2692696	Pla2g7	phospholipase A2, group VII (platelet-activating factor acetylhydrolase, plasma)	27226	-0.531511	0.112997	-0.504895	0.232859	0.0300221	0.999748	0.534543	0.0776743	0.166551	0.898874	-0.416259	0.906974	-0.20021	0.990969	-0.285477	0.773455	0.0502231	0.994651	0.0467628	0.983732	1.03046	4.2855e-05	-0.087369	0.97385
ILMN_1238542	2810405K02Rik	RIKEN cDNA 2810405K02 gene	66469	0.431222	0.0528879	0.450343	0.0885415	0.039244	0.999748	0.533019	0.00462341	0.0298135	0.984129	0.149705	0.960862	-0.240636	0.942443	-0.319496	0.516358	0.162625	0.977275	0.0688699	0.961386	0.311982	0.117227	0.344925	0.523026
ILMN_2653284	Ctns	cystinosis, nephropathic	83429	-0.291169	0.113349	-0.077474	0.827418	-0.0106369	0.999748	-0.434735	0.00339347	-0.184374	0.729235	-0.0105988	0.999548	-0.101272	0.990969	-0.0518784	0.953525	-0.136451	0.977275	-0.208338	0.797458	-0.181105	0.293193	-0.107071	0.885719
ILMN_1248079	Zmpste24	zinc metallopeptidase, STE24 homolog (S. cerevisiae)	230709	0.214117	0.0751176	0.197898	0.190811	0.0513378	0.999748	-0.145979	0.247508	0.17094	0.588195	0.161742	0.906974	0.0187172	0.99817	0.0750691	0.850627	0.0937789	0.977275	0.152286	0.793867	-0.237029	0.015197	0.137787	0.676426
ILMN_1230454	Hadhb	hydroxyacyl-Coenzyme A dehydrogenase/3-ketoacyl-Coenzyme A thiolase/enoyl-Coenzyme A hydratase (trifunctional protein), beta subunit	231086	-0.410241	0.133429	-0.433741	0.18794	-0.0434833	0.999748	1.00647	1.09361e-06	-0.148549	0.887708	-0.0583755	0.988996	-0.210738	0.990969	-0.30694	0.637163	0.019592	0.994651	-0.197611	0.869239	0.308044	0.202952	-0.194957	0.827746
ILMN_2592496	Dis3l2	DIS3 mitotic control homolog (S. cerevisiae)-like 2	208718	0.199159	0.3291	0.253692	0.282793	-0.0711293	0.999748	0.254602	0.137297	0.0649004	0.93197	-0.0237308	0.992539	0.162069	0.972332	0.124835	0.830893	0.162882	0.977275	0.0111738	0.994339	0.515543	0.000156851	-0.0330753	0.983381
ILMN_2813487	Per1	period homolog 1 (Drosophila)	18626	-1.04107	0.0289961	-0.82016	0.18464	-0.494389	0.999748	-0.331575	0.617199	-0.635287	0.657333	-0.381406	0.955303	-0.191023	0.99817	-0.279608	0.868136	-0.293015	0.977275	0.170861	0.955984	-0.142426	0.824822	-0.172535	0.956415
ILMN_1250882	Lias	lipoic acid synthetase	79464	0.0892909	0.543927	0.0772929	0.698023	-0.0978932	0.999748	0.064137	0.687808	0.0680293	0.881934	0.0923918	0.955303	0.00213265	0.999996	0.0166579	0.972869	0.0535216	0.9822	-0.0343411	0.961766	-0.263119	0.00326789	-0.00440676	0.997879
ILMN_2650547	Hus1	Hus1 homolog (S. pombe)	15574	-0.356448	0.0256916	-0.200037	0.401894	-0.0434869	0.999748	0.0629642	0.812955	-0.130424	0.825234	-0.114192	0.960862	-0.0513305	0.99817	-0.13648	0.786888	-0.152604	0.977275	-0.051397	0.960439	0.346175	0.00953963	-0.210621	0.643455
ILMN_1237074	Slc25a19	solute carrier family 25 (mitochondrial thiamine pyrophosphate carrier), member 19	67283	-0.101471	0.776317	0.0471874	0.936704	-0.17769	0.999748	-0.168209	0.569134	-0.199442	0.789365	-0.0235173	0.996187	-0.015963	0.99817	0.051013	0.963596	0.0473549	0.990469	0.0956087	0.94466	0.377429	0.0498516	-0.03015	0.990007
ILMN_2833163	Fam180a	family with sequence similarity 180, member A	208164	-0.839916	0.00274804	-0.566439	0.119655	-0.331404	0.999748	-0.407352	0.18015	-0.591893	0.464925	-0.232441	0.955303	-0.2999	0.962059	-0.481954	0.428527	-0.306155	0.977275	-0.582778	0.733398	-0.340534	0.229729	-0.452056	0.536697
ILMN_2976211	Cyp2b23	cytochrome P450, family 2, subfamily b, polypeptide 23	243881	-2.01834	0.0620093	-1.61439	0.264347	-0.0353634	0.999748	2.93994	0.000875631	-0.403826	0.931481	-0.159004	0.992539	1.4487	0.89484	1.15865	0.687363	0.00126632	0.999715	0.541004	0.926835	1.1759	0.252676	0.361487	0.957574
ILMN_2646771	2310035K24Rik	RIKEN cDNA 2310035K24 gene	69596	-0.331287	0.0586733	-0.28025	0.213515	-0.0124251	0.999748	-0.139363	0.530601	-0.0758534	0.922884	-0.093	0.977245	-0.0182119	0.99817	-0.142947	0.791189	-0.0845779	0.9822	-0.244492	0.787795	0.524211	0.000126751	-0.209716	0.668059
ILMN_2725548	Pqlc2	PQ loop repeat containing 2	212555	-0.369976	0.150579	-0.0407181	0.950152	-0.0858106	0.999748	-0.212148	0.477445	-0.0707546	0.950271	-0.0550552	0.988996	-0.235312	0.96825	-0.347297	0.514904	-0.0832225	0.987584	-0.4661	0.743433	-0.473934	0.0178648	-0.294664	0.663064
ILMN_1214450	Qrsl1	glutaminyl-tRNA synthase (glutamine-hydrolyzing)-like 1	76563	-0.0627007	0.798771	0.0241754	0.952151	-0.23817	0.999748	0.280837	0.0406768	-0.0402536	0.957232	0.00811429	0.999548	-0.0142692	0.99817	-0.0455418	0.953341	-0.118446	0.977275	-0.0527997	0.955984	-0.555313	2.69643e-06	-0.161557	0.717426
ILMN_1227403	Rtn4rl1	reticulon 4 receptor-like 1	237847	0.440534	0.168083	0.157084	0.779752	0.177754	0.999748	-0.0730155	0.889277	0.292748	0.756562	0.390655	0.906974	-0.119704	0.99817	0.00022486	0.999579	0.159457	0.978574	-0.0303342	0.988986	-0.557783	0.0248888	0.204493	0.858218
ILMN_3003607	Defb28	defensin beta 28	545475	0.506325	0.049869	0.375799	0.285643	-0.095699	0.999748	0.308888	0.269026	0.304532	0.691248	0.110713	0.980534	0.207621	0.990969	0.415639	0.433199	-0.0224052	0.994651	0.150001	0.908554	0.264237	0.295992	0.169704	0.872202
ILMN_2642913	Emp1	epithelial membrane protein 1	13730	-0.74629	0.0370565	-0.590955	0.204168	-0.150609	0.999748	-0.00332793	0.99687	-0.573958	0.569394	-0.490621	0.906974	-0.360701	0.962694	-0.454018	0.608358	-0.429887	0.977275	-0.479999	0.792728	0.586921	0.0596049	-0.392096	0.708819
ILMN_2430813	Pdlim7	PDZ and LIM domain 7	67399	-0.346973	0.133323	-0.0879572	0.844746	0.104015	0.999748	-0.301531	0.172219	-0.183627	0.809488	-0.159782	0.958027	-0.105919	0.99817	-0.167523	0.816724	-0.253888	0.977275	-0.0359679	0.982808	0.43907	0.0147033	-0.00880214	0.997879
ILMN_2639373	Mrpl17	mitochondrial ribosomal protein L17	27397	-0.174488	0.264826	-0.0213395	0.953954	-0.0928505	0.999748	0.426988	0.000132009	-0.157428	0.698253	-0.0917404	0.960862	-0.0867174	0.990969	-0.130227	0.753913	-0.0223541	0.99429	-0.140486	0.809306	0.161734	0.211245	-0.161238	0.675476
ILMN_1218181	Ifitm6	interferon induced transmembrane protein 6	213002	-0.355863	0.377915	-0.373089	0.464463	0.299509	0.999748	0.751188	0.00905877	0.0691718	0.971713	0.0626736	0.992	0.375582	0.941678	0.567496	0.391966	0.332656	0.977275	0.175267	0.920911	1.57741	3.03875e-09	0.152615	0.93421
ILMN_1219712	Ctps	cytidine 5'-triphosphate synthase	51797	-0.00126151	0.998528	0.189771	0.677018	0.151364	0.999748	0.578377	0.00952297	-0.0105525	0.993075	0.0984931	0.980534	0.354916	0.89484	0.194515	0.823508	-0.112424	0.984372	0.169311	0.891093	0.296444	0.226373	-0.126053	0.928156
ILMN_2700715	Cstb	cystatin B	13014	-0.337323	0.0506929	-0.242713	0.3098	0.14813	0.999748	0.503136	0.000364934	-0.136038	0.830964	-0.175822	0.949971	-0.0746867	0.99817	-0.063747	0.939684	-0.196528	0.977275	-0.186498	0.809306	0.721335	1.08738e-07	-0.0997884	0.898174
ILMN_2769680	Retsat	retinol saturase (all trans retinol 13,14 reductase)	67442	0.149025	0.726014	0.0153583	0.988136	-0.110827	0.999748	2.01756	4.48349e-17	0.126508	0.919516	0.201235	0.95973	0.0468508	0.99817	-0.567012	0.231119	-0.017939	0.994651	0.121632	0.94466	1.48402	4.8623e-11	0.0860807	0.963817
ILMN_1232667	Ifitm2	interferon induced transmembrane protein 2	80876	0.11594	0.696202	0.132799	0.716192	-0.189239	0.999748	-0.462454	0.00725546	-0.0204043	0.988283	-0.0450987	0.988996	0.012397	0.998181	0.0182101	0.987511	0.162168	0.977275	0.179928	0.830681	0.0352141	0.898893	0.229881	0.684109
ILMN_2511953	Tnfaip8	tumor necrosis factor, alpha-induced protein 8	106869	-0.115745	0.744327	-0.212545	0.56807	0.142307	0.999748	0.0925095	0.802675	-0.0755327	0.943709	0.0597933	0.986225	0.156053	0.990969	-0.0679189	0.953525	0.0840963	0.987584	0.0369214	0.982808	0.564841	0.00214549	0.31356	0.610863
ILMN_1244991	Fbxo21	F-box protein 21	231670	0.438682	0.156928	0.409196	0.307747	0.150647	0.999748	0.999625	1.78994e-05	0.12723	0.922884	0.242358	0.955303	0.0119668	0.999996	0.177642	0.856648	0.17373	0.977275	-0.105092	0.955984	0.421384	0.1014	0.0236169	0.996397
ILMN_3122961	Gbp2	guanylate binding protein 2	14469	-0.808199	0.0203167	-0.55707	0.242933	-0.267415	0.999748	0.104757	0.865148	-0.438654	0.677412	-0.579198	0.870044	-0.200907	0.991743	-0.00598295	0.997097	-0.520518	0.977275	-0.485455	0.787795	0.765662	0.00912633	-0.431322	0.669309
ILMN_1234516	2410022L05Rik	RIKEN cDNA 2410022L05 gene	66423	0.145198	0.557973	0.107832	0.753797	0.00757346	0.999748	0.369105	0.0256345	-0.0540803	0.950375	-0.0948141	0.977245	-0.0430967	0.99817	0.0872843	0.909364	-0.0207388	0.994651	-0.0373616	0.979645	0.0393018	0.874566	-0.00788681	0.997879
ILMN_2618882	Gpr108	G protein-coupled receptor 108	78308	0.288777	0.0520429	0.339582	0.0433403	-0.0738641	0.999748	-0.263354	0.0539811	0.0894792	0.884078	0.00270709	0.999548	0.00841798	0.998443	0.0447879	0.953341	0.0221595	0.994651	0.0699207	0.935135	-0.372965	0.0016277	-0.0573062	0.948896
ILMN_3102770	Crygn	crystallin, gamma N	214301	0.189675	0.673166	-0.117347	0.857709	0.0678725	0.999748	-0.306057	0.403872	-0.0786451	0.959194	0.173307	0.969242	-0.211483	0.990969	-0.0684044	0.963813	0.0606541	0.991824	-0.0799423	0.970101	-0.622083	0.0150906	-0.0178345	0.9973
ILMN_2601833	Plcg2	phospholipase C, gamma 2	234779	-0.0805807	0.800636	-0.158429	0.635648	0.106722	0.999748	0.359994	0.0429454	0.0299672	0.979612	0.0385737	0.990509	0.0943234	0.99817	0.239172	0.629069	0.0767843	0.987584	-0.0776263	0.949122	0.39634	0.0138645	-0.0207573	0.993756
ILMN_2725617	Khk	ketohexokinase	16548	-0.366547	0.0482853	-0.431558	0.0399978	-0.0790045	0.999748	-0.632822	2.334e-05	-0.00541516	0.9948	0.0182784	0.996942	0.0988292	0.996598	-0.241994	0.59009	-0.105717	0.978197	0.0203004	0.987782	-0.20916	0.23812	0.0401587	0.980497
ILMN_2879876	Tbc1d23	TBC1 domain family, member 23	67581	0.152394	0.531501	-0.00760927	0.99022	0.0555374	0.999748	0.562424	0.000204119	0.180148	0.762895	0.16719	0.955303	0.133926	0.990969	-0.228379	0.629069	0.239577	0.977275	0.0870757	0.93595	0.724053	7.08117e-07	0.161969	0.795833
ILMN_2613869	Clpx	caseinolytic peptidase X (E.coli)	270166	1.23992	0.0122459	0.64373	0.390427	0.479492	0.999748	0.261452	0.73357	0.744058	0.588737	0.600886	0.925281	0.00177066	0.999996	-0.0414924	0.989527	0.533637	0.977275	0.200001	0.949949	-0.487841	0.343574	0.592333	0.682712
ILMN_2650902	Inca1	inhibitor of CDK, cyclin A1 interacting protein 1	103844	0.388849	0.0705714	0.306508	0.290698	0.0383314	0.999748	0.573324	0.0010708	0.156727	0.845651	0.134015	0.965625	0.101597	0.99817	0.18743	0.773455	0.131713	0.977275	-0.0105729	0.995238	0.209617	0.31611	0.0193711	0.995577
ILMN_2589819	Rabggtb	RAB geranylgeranyl transferase, b subunit	19352	0.216987	0.170316	0.241176	0.203278	0.0862671	0.999748	0.264282	0.0500667	0.178383	0.682027	0.0838251	0.967165	0.216349	0.864764	0.136881	0.760036	0.0399828	0.987584	0.0169101	0.987139	0.400493	0.000570975	0.0413101	0.972485
ILMN_2895284	Ces2g	carboxylesterase 2G	72361	-0.298599	0.0826357	-0.384811	0.0433403	-0.098181	0.999748	-0.622868	3.76987e-06	-0.0970419	0.887708	-0.137436	0.955303	0.133195	0.990969	0.10904	0.846112	-0.13341	0.977275	0.0804988	0.933	-0.505809	0.000132963	-0.120222	0.850549
ILMN_2700627	Cyp3a13	cytochrome P450, family 3, subfamily a, polypeptide 13	13113	0.377968	0.0434591	0.390827	0.075296	0.0783892	0.999748	0.437292	0.0063906	0.209052	0.704042	0.0123983	0.999548	0.0363392	0.99817	0.121495	0.846364	0.10415	0.978574	0.312244	0.787795	0.289331	0.0783984	0.54033	0.0696897
ILMN_2744129	Acad10	acyl-Coenzyme A dehydrogenase family, member 10	71985	0.333138	0.191397	0.224798	0.554282	0.0884776	0.999748	0.735484	0.000109297	0.0978166	0.926042	0.0642836	0.986225	0.317597	0.89484	0.438608	0.302901	0.109285	0.982607	0.101145	0.94466	0.579417	0.00199891	0.015682	0.996529
ILMN_2847437	A430084P05Rik	RIKEN cDNA A430084P05 gene	327957	-0.194574	0.515634	-0.443873	0.11307	0.0498671	0.999748	0.331381	0.150279	-0.0854747	0.9326	-0.0480071	0.989797	0.234868	0.960538	0.18278	0.805919	0.115918	0.980965	0.0836734	0.955984	0.881305	1.1463e-06	-0.0210261	0.995597
ILMN_2753196	Copb2	coatomer protein complex, subunit beta 2 (beta prime)	50797	-0.277591	0.0115577	-0.208563	0.143943	-0.179754	0.999748	-0.316614	0.000774303	-0.191524	0.549776	-0.0897574	0.955303	-0.199779	0.747487	-0.161903	0.529807	-0.119939	0.977275	-0.0645346	0.912614	-0.251885	0.00668881	-0.0500106	0.935629
ILMN_2501267	Tmc7	transmembrane channel-like gene family 7	209760	-0.418168	0.121964	-0.158481	0.738105	0.0361107	0.999748	-0.0910878	0.831515	-0.320794	0.667223	-0.0945594	0.983615	-0.309182	0.917819	-0.274532	0.690371	-0.117514	0.984372	-0.0866688	0.958585	-0.557135	0.00786594	0.134829	0.917138
ILMN_2881480	Vamp3	vesicle-associated membrane protein 3	22319	-0.411655	0.0416078	-0.114179	0.763824	-0.0428698	0.999748	0.1418	0.605403	-0.206606	0.737632	-0.152421	0.958027	0.0740204	0.99817	-0.00320397	0.997201	-0.123421	0.977275	-0.108911	0.918432	0.228568	0.237175	-0.302653	0.544204
ILMN_2589412	Slc20a1	solute carrier family 20, member 1	20515	-0.73962	0.0160666	-0.511672	0.215309	0.238894	0.999748	-0.293938	0.44876	-0.347777	0.713539	-0.318754	0.951094	-0.566176	0.737311	-0.588276	0.319395	-0.296212	0.977275	-0.258007	0.858394	-0.277385	0.394477	-0.135131	0.936806
ILMN_2745993	Ece1	endothelin converting enzyme 1	230857	0.217965	0.227025	0.0266709	0.950829	-0.0147014	0.999748	-0.426504	0.0015806	0.31643	0.464925	0.210322	0.906974	-0.0231081	0.99817	0.0888432	0.880143	0.147409	0.977275	0.118087	0.877368	-0.624916	9.21341e-07	0.162827	0.752663
ILMN_2808946	Rps5	ribosomal protein S5	20103	0.440188	0.0156829	0.186168	0.540263	0.0986392	0.999748	0.314916	0.0771198	0.117499	0.879319	-0.037971	0.990458	0.198745	0.952015	0.0551956	0.953525	0.16296	0.977275	0.0216943	0.987212	0.483071	0.00131032	0.0234184	0.991368
ILMN_1221634	Ndst1	N-deacetylase/N-sulfotransferase (heparan glucosaminyl) 1	15531	0.00121479	0.9985	0.0639961	0.889188	-0.0680149	0.999748	-0.42907	0.0164318	-0.152702	0.842085	-0.0191538	0.997432	-0.211935	0.958608	-0.145691	0.833586	-0.0122879	0.994651	-0.0492153	0.974799	-0.397155	0.0192498	-0.0465039	0.977988
ILMN_2718401	Htra3	HtrA serine peptidase 3	78558	-0.741268	0.00736095	-0.429877	0.272705	-0.157565	0.999748	0.550272	0.0359215	-0.471029	0.564528	-0.287577	0.951094	-0.0932509	0.99817	0.112112	0.935683	-0.331706	0.977275	-0.480575	0.787795	-0.189631	0.555006	-0.29815	0.741443
ILMN_2647972	Coq4	coenzyme Q4 homolog (yeast)	227683	-0.0453229	0.930529	0.0990404	0.862083	-0.131063	0.999748	0.632762	0.00582806	-0.049012	0.973708	-0.0200901	0.999548	0.135668	0.99817	-0.0635834	0.962665	0.126039	0.982607	-0.112053	0.944871	0.155704	0.614341	0.138907	0.920408
ILMN_1259277	Ddx28	DEAD (Asp-Glu-Ala-Asp) box polypeptide 28	71986	0.00720524	0.983938	0.0398557	0.929346	0.037765	0.999748	0.693176	9.21253e-07	0.125019	0.854077	0.166284	0.955144	0.0456797	0.99817	0.128111	0.830252	0.0610573	0.987584	-0.0485939	0.969821	0.016307	0.94985	0.056009	0.963579
ILMN_2692615	Tgm2	transglutaminase 2, C polypeptide	21817	-0.391573	0.088377	-0.252312	0.458738	-0.058336	0.999748	0.675995	0.000214177	-0.279893	0.663686	-0.253992	0.931054	-0.0186827	0.99817	-0.0357002	0.971177	-0.245272	0.977275	-0.102777	0.939327	0.705792	5.92001e-05	-0.122256	0.911286
ILMN_2960325	Ctse	cathepsin E	13034	-0.115009	0.846952	0.146529	0.83561	0.370309	0.999748	2.66154	2.45425e-18	0.352959	0.740927	0.0607524	0.992539	1.07546	0.018031	0.926452	0.0323872	0.314354	0.977275	0.294411	0.85071	2.83438	7.67126e-20	0.0993602	0.970575
ILMN_2879848	St3gal3	ST3 beta-galactoside alpha-2,3-sialyltransferase 3	20441	-0.481214	0.00413092	-0.280749	0.230172	-0.115376	0.999748	-0.231572	0.212245	-0.253026	0.60426	-0.10882	0.967165	-0.314115	0.737311	-0.324598	0.338061	-0.17175	0.977275	-0.290584	0.787795	-0.401666	0.00529119	-0.333319	0.447277
ILMN_3111877	Rbms2	RNA binding motif, single stranded interacting protein 2	56516	-0.38817	0.00815681	-0.121887	0.645673	-0.209073	0.999748	-0.258977	0.0728167	-0.111404	0.850405	-0.0890876	0.967165	-0.0671431	0.99817	-0.0429162	0.955246	-0.162432	0.977275	-0.127939	0.852644	0.346849	0.00525508	-0.148886	0.762748
ILMN_2757569	Eno3	enolase 3, beta muscle	13808	0.0638324	0.816378	0.0754227	0.818378	0.212481	0.999748	0.054359	0.843275	0.0137427	0.989525	-0.0371261	0.988996	-0.0123031	0.99817	-0.177876	0.690001	0.144086	0.977275	0.0955616	0.908782	0.418522	0.00146483	0.044839	0.97385
ILMN_2672597	Gng10	guanine nucleotide binding protein (G protein), gamma 10	14700	-0.112538	0.59298	-0.0153393	0.97337	0.0690375	0.999748	0.0458431	0.861411	0.118244	0.836137	-0.126963	0.955303	0.0761971	0.99817	0.0933002	0.858821	-0.0153544	0.994651	0.0211815	0.984822	0.414516	0.000652525	0.223382	0.566106
ILMN_2659617	Epn2	epsin 2	13855	-0.351118	0.0438446	-0.1593	0.576906	-0.0560643	0.999748	-0.27113	0.109377	-0.234256	0.654814	-0.08978	0.977245	-0.195721	0.941678	-0.177339	0.718637	-0.111386	0.977275	-0.0999702	0.91041	-0.134006	0.467778	-0.23296	0.622215
ILMN_1215135	Nr2f6	nuclear receptor subfamily 2, group F, member 6	13864	0.665566	0.0121575	0.271576	0.540802	0.15082	0.999748	0.0717343	0.881371	0.423025	0.578814	0.204267	0.958027	0.332647	0.916609	0.199722	0.830893	0.262271	0.977275	0.45248	0.787795	-0.200707	0.498992	0.410024	0.550053
ILMN_3149143	Entpd5	ectonucleoside triphosphate diphosphohydrolase 5	12499	-0.0123972	0.981831	-0.0516608	0.940665	0.0311659	0.999748	0.624043	0.00583999	-0.0594657	0.967736	-0.11876	0.980534	0.186725	0.990969	-0.0217747	0.989527	-0.251594	0.977275	-0.187397	0.882602	0.101979	0.75919	-0.234565	0.792544
ILMN_3038404	Tcf25	transcription factor 25 (basic helix-loop-helix)	66855	0.019883	0.974971	0.0350605	0.965807	-0.0111837	0.999748	-0.303093	0.351338	-0.0282524	0.988283	0.195109	0.960862	-0.339626	0.922597	-0.0412214	0.973422	0.0384712	0.994651	-0.153202	0.918432	-0.508031	0.0350526	-0.116271	0.941405
ILMN_2671286	Tmem50b	transmembrane protein 50B	77975	0.317088	0.128435	0.167489	0.613735	0.13281	0.999748	0.466389	0.00552453	0.152601	0.835923	-0.031805	0.992539	0.173667	0.986628	0.237761	0.632359	0.192088	0.977275	0.169629	0.842357	0.516608	0.000989976	0.420497	0.3292
ILMN_2640097	Aox3	aldehyde oxidase 3	71724	0.243122	0.432556	0.303249	0.407712	-0.248388	0.999748	-1.00254	4.85571e-07	0.31847	0.658349	0.178555	0.960862	-0.198632	0.990969	0.0640619	0.960744	0.0567007	0.988846	0.0287312	0.987139	-2.49716	1.28723e-25	-0.0229037	0.995577
ILMN_2976448	Daglb	diacylglycerol lipase, beta	231871	-0.297608	0.0202863	-0.253668	0.11307	-0.283708	0.467917	-0.392097	0.000276531	-0.0964546	0.848775	-0.0743178	0.967696	-0.0965275	0.990969	-0.211809	0.435319	-0.0593909	0.984372	-0.11157	0.85071	-0.388658	0.000187386	-0.243454	0.457108
ILMN_2954265	Rassf1	Ras association (RalGDS/AF-6) domain family member 1	56289	-0.552575	0.0312352	-0.376103	0.292669	-0.0991986	0.999748	0.00567973	0.990751	-0.10888	0.926042	-0.26679	0.947688	-0.18953	0.990969	-0.447006	0.384134	-0.268042	0.977275	-0.1002	0.950697	-0.00875632	0.982826	-0.18294	0.852058
ILMN_1249759	Il15ra	interleukin 15 receptor, alpha chain	16169	-0.374125	0.205312	-0.222536	0.627891	-0.0661147	0.999748	-0.549162	0.0210245	0.128469	0.910148	0.0163207	0.999548	-0.250222	0.972332	-0.0685487	0.961358	0.0940171	0.987584	-0.0647376	0.974799	-0.564491	0.0105406	-0.284084	0.722914
ILMN_1234824	Ccdc80	coiled-coil domain containing 80	67896	-0.517785	0.0303922	-0.444296	0.142611	-0.037303	0.999748	0.231269	0.428237	-0.320619	0.657333	-0.410225	0.856335	-0.0329734	0.99817	-0.470966	0.263867	-0.0868893	0.987584	-0.2914	0.796225	0.53039	0.00733497	-0.123727	0.921624
ILMN_2755443	Sh3kbp1	SH3-domain kinase binding protein 1	58194	-0.539541	0.0160276	-0.164453	0.692515	-0.179466	0.999748	-0.0291028	0.946358	-0.342369	0.588195	-0.377747	0.870044	-0.0991943	0.99817	0.153506	0.84442	-0.246115	0.977275	-0.225552	0.815321	0.589926	0.00142932	-0.174234	0.829833
ILMN_1216631	Acat3	acetyl-Coenzyme A acetyltransferase 3	224530	0.495046	0.0365972	0.335106	0.310936	0.107203	0.999748	-0.442902	0.0410929	0.362584	0.578814	0.282807	0.925281	-0.177544	0.990969	0.00913252	0.994481	0.0221571	0.994651	0.249108	0.809306	-0.921849	8.52587e-07	0.0602305	0.974637
ILMN_2674884	Slc11a1	solute carrier family 11 (proton-coupled divalent metal ion transporters), member 1	18173	-0.175544	0.630551	-0.0744749	0.900705	0.0141519	0.999748	0.247742	0.427515	0.00527333	0.996616	-0.229098	0.955303	0.227151	0.987262	0.276222	0.692678	-0.0845372	0.987584	0.0749786	0.967613	0.891885	1.204e-05	0.100381	0.948896
ILMN_2597899	Zfc3h1	zinc finger, C3H1-type containing	216345	-0.190002	0.592194	0.0958713	0.861481	0.0466575	0.999748	-0.308921	0.271124	0.109216	0.925495	0.212488	0.955303	-0.0734085	0.99817	0.078768	0.952794	0.184982	0.977275	0.115827	0.942205	-0.493908	0.0222533	0.128248	0.925935
ILMN_2792809	Arpc5	actin related protein 2/3 complex, subunit 5	67771	-0.348447	0.00241983	-0.192091	0.234686	-0.0582676	0.999748	-0.0635864	0.725677	-0.190579	0.578814	-0.157759	0.906974	-0.0924751	0.990969	-0.133918	0.682966	-0.202106	0.977275	-0.158998	0.793867	0.160273	0.151505	-0.129528	0.721418
ILMN_3103904	Ptprd	protein tyrosine phosphatase, receptor type, D	19266	-0.0458169	0.853661	-0.062247	0.831419	-0.0630216	0.999748	-0.29015	0.0237319	-0.0567429	0.928666	-0.0108579	0.999548	-0.0537187	0.99817	0.0396254	0.956676	-0.11118	0.977275	-0.0182252	0.985424	-0.296936	0.0125392	-0.0445606	0.963817
ILMN_2676726	Cenpl	centromere protein L	70454	-0.294983	0.0806879	-0.139649	0.614377	-0.156247	0.999748	-0.379903	0.00720582	-0.114824	0.857036	-0.00550318	0.999548	0.0460492	0.99817	-0.112236	0.840608	-0.0693419	0.986511	-0.132682	0.859273	0.0092114	0.969643	-0.0512491	0.963817
ILMN_2737685	Mmp13	matrix metallopeptidase 13	17386	-0.617117	0.0482516	-0.423006	0.337684	-0.155847	0.999748	-0.127077	0.800035	-0.48505	0.578814	-0.531154	0.856335	-0.381197	0.915715	-0.673347	0.165273	-0.271459	0.977275	-0.176466	0.912637	-0.296422	0.34297	-0.384587	0.658971
ILMN_2595637	Dnajc16	DnaJ (Hsp40) homolog, subfamily C, member 16	214063	-0.0997864	0.620474	0.0525382	0.864011	-0.0630576	0.999748	0.046122	0.850037	0.0848753	0.88567	0.0661513	0.980534	-0.116913	0.990969	0.020775	0.973497	-0.138935	0.977275	-0.0256033	0.981373	-0.249391	0.0431929	-0.0726335	0.923369
ILMN_2591440	Ccrn4l	CCR4 carbon catabolite repression 4-like (S. cerevisiae)	12457	-1.27062	0.0180955	-0.694721	0.390427	-0.173441	0.999748	-0.811018	0.140746	-0.810489	0.588195	-0.645875	0.925281	-0.373516	0.990969	-0.0516838	0.986866	-0.151447	0.987584	0.194167	0.955984	-1.12358	0.0142088	0.246721	0.935629
ILMN_3103896	Timp1	tissue inhibitor of metalloproteinase 1	21857	-0.660083	0.0966056	-0.544997	0.306786	-0.0324559	0.999748	0.191832	0.740608	-0.576948	0.584039	-0.209459	0.974414	-0.240469	0.990969	-0.278538	0.830893	-0.36104	0.977275	-0.17395	0.941289	0.687992	0.0346357	-0.400971	0.731036
ILMN_2687745	Pnpla2	patatin-like phospholipase domain containing 2	66853	-0.395339	0.185209	0.121965	0.824929	-0.0467621	0.999748	0.98481	8.07693e-06	-0.140669	0.901752	-0.273701	0.951094	0.19299	0.990969	0.253223	0.763435	-0.25768	0.977275	-0.297623	0.809306	0.570364	0.0115198	-0.331026	0.668059
ILMN_2718189	Chn2	chimerin (chimaerin) 2	69993	-0.359508	0.0176353	-0.317865	0.0878976	-0.063565	0.999748	0.152607	0.412164	-0.25268	0.564528	-0.131124	0.955303	-0.089878	0.990969	-0.150458	0.748593	-0.125575	0.977275	-0.0297277	0.979645	-0.262583	0.0504972	-0.193828	0.656308
ILMN_1233064	Cdk2	cyclin-dependent kinase 2	12566	-0.383346	0.00851644	-0.204389	0.341708	-0.131286	0.999748	-0.0228651	0.935811	-0.100882	0.867596	-0.107021	0.960862	-0.150275	0.96825	-0.262985	0.37723	-0.180191	0.977275	-0.142602	0.824564	-0.13076	0.403105	-0.0727815	0.929121
ILMN_1252283	Tulp4	tubby like protein 4	68842	-0.406592	0.00768123	-0.124304	0.654598	-0.141143	0.999748	-0.0650748	0.799738	-0.287369	0.519022	-0.154426	0.955144	-0.0370084	0.99817	-0.0930984	0.867254	-0.221661	0.977275	-0.153931	0.815321	-0.00508846	0.983775	-0.14538	0.784991
ILMN_2633062	NA	NA	NA	-0.0915386	0.82634	0.358924	0.293461	-0.239239	0.999748	-0.835113	3.1757e-05	-0.366838	0.588195	-0.0127547	0.999548	-0.153454	0.990969	0.0617065	0.961917	-0.187945	0.977275	-0.163768	0.890654	-0.676314	0.000594872	-0.107869	0.935921
ILMN_1249905	Dbndd2	dysbindin (dystrobrevin binding protein 1) domain containing 2	52840	-0.295522	0.122882	-0.101133	0.767511	0.0195567	0.999748	0.129647	0.596772	-0.331454	0.504058	-0.200617	0.937458	-0.145563	0.990969	-0.254673	0.537145	-0.0391154	0.990469	-0.140077	0.868095	0.389628	0.00886185	-0.27777	0.53567
ILMN_2669958	Bcas3	breast carcinoma amplified sequence 3	192197	-0.206519	0.385544	-0.0500214	0.915216	-0.21769	0.999748	-0.152878	0.544237	-0.142468	0.849893	-0.143273	0.958027	0.033065	0.99817	-0.053243	0.957736	-0.0795813	0.987584	-0.106186	0.917824	-0.455232	0.00385237	-0.302764	0.523026
ILMN_1222492	Mipep	mitochondrial intermediate peptidase	70478	0.0102044	0.976468	-0.000850533	0.998294	-0.0920337	0.999748	0.279374	0.0451139	-0.144233	0.773391	0.0137307	0.997986	0.0511134	0.99817	0.101649	0.84442	-0.0407396	0.987584	-0.0868513	0.911821	0.081662	0.645689	-0.214424	0.593532
ILMN_1258360	Gm11837	predicted gene 11837	100038514	-0.196157	0.350839	-0.220247	0.390526	0.196271	0.999748	-0.795175	1.95184e-08	0.0760067	0.922884	0.125961	0.960862	-0.282703	0.807778	-0.245667	0.540076	0.056941	0.987584	0.101614	0.909044	-1.36396	1.10703e-18	0.180918	0.741443
ILMN_2757993	Dlat	dihydrolipoamide S-acetyltransferase (E2 component of pyruvate dehydrogenase complex)	235339	-0.191708	0.559879	-0.0855313	0.870731	-0.122087	0.999748	0.267431	0.338774	-0.226535	0.780242	-0.123321	0.977245	0.115497	0.99817	-0.0106819	0.993921	-0.27785	0.977275	-0.296756	0.795533	0.835216	1.53302e-05	-0.152051	0.883933
ILMN_1252619	Exoc7	exocyst complex component 7	53413	0.0464436	0.884685	-0.204758	0.449995	-0.146495	0.999748	-0.157265	0.477584	-0.0960857	0.89193	-0.197581	0.937458	-0.286668	0.80825	-0.426235	0.0946983	-0.00531434	0.995556	-0.129816	0.877368	-0.444386	0.00189398	-0.202505	0.687015
ILMN_1218116	Bmp1	bone morphogenetic protein 1	12153	0.459784	0.0348606	0.193647	0.595353	-0.0342584	0.999748	-0.0764964	0.834595	0.204086	0.778038	0.162147	0.958027	0.0295576	0.99817	0.021748	0.985771	0.111305	0.980965	0.200551	0.82822	-0.484659	0.00679309	0.247086	0.691708
ILMN_2968729	Nqo2	NAD(P)H dehydrogenase, quinone 2	18105	0.116203	0.659664	0.213673	0.438147	0.0376015	0.999748	0.0604406	0.843147	0.0297443	0.978563	0.119699	0.961856	0.16939	0.973931	0.228948	0.619014	0.0265949	0.994651	-0.0330467	0.980781	0.404461	0.00661954	0.0648797	0.956415
ILMN_2657478	Cd53	CD53 antigen	12508	-0.46725	0.210666	-0.597518	0.161013	0.0415623	0.999748	0.169237	0.74096	-0.274087	0.823691	-0.36708	0.937458	-0.159971	0.99817	-0.196412	0.867784	-0.0945489	0.987584	-0.262274	0.867617	0.698872	0.0123204	-0.0939518	0.972514
ILMN_2678637	Fam25c	family with sequence similarity 25, member C	69134	0.970811	0.00648249	0.520649	0.319022	0.187997	0.999748	-0.966176	0.00207805	0.44841	0.691248	0.252778	0.960862	-0.099719	0.99817	0.379734	0.72055	0.317485	0.977275	0.0699126	0.979669	-0.80555	0.00857336	0.384546	0.741958
ILMN_2971286	Ppp3ca	protein phosphatase 3, catalytic subunit, alpha isoform	19055	0.0976062	0.671323	0.0480788	0.893923	-0.0792496	0.999748	-0.317165	0.0248028	0.031561	0.972373	0.0794958	0.977245	0.0203188	0.99817	0.0299133	0.968859	0.0588943	0.987584	0.0398417	0.973383	-0.141951	0.379115	-0.0758756	0.929121
ILMN_1237767	Hnf4a	hepatic nuclear factor 4, alpha	15378	0.0142894	0.973227	0.101598	0.784853	0.047206	0.999748	-0.264783	0.182135	0.00968059	0.991493	0.0519094	0.986225	-0.0659377	0.99817	-0.0786517	0.931036	0.115311	0.977275	0.00820118	0.995545	-0.555793	0.000293227	0.102381	0.915823
ILMN_2865285	Folr2	folate receptor 2 (fetal)	14276	-0.170383	0.630636	-0.286935	0.453466	0.131733	0.999748	0.291275	0.294557	0.0517047	0.972078	-0.167836	0.960862	0.255625	0.960538	0.105015	0.928981	0.216117	0.977275	0.0811045	0.960355	0.642175	0.00140097	0.0775999	0.963817
ILMN_1258552	2610024G14Rik	RIKEN cDNA 2610024G14 gene	56412	0.120348	0.584223	0.218291	0.337734	-0.1391	0.999748	0.0646913	0.803893	0.0900488	0.889559	0.0984613	0.967165	0.212223	0.89484	0.0539254	0.945995	-0.0327148	0.991305	0.118585	0.874791	-0.321434	0.01605	0.00216226	0.99985
ILMN_2964873	Rplp1	ribosomal protein, large, P1	56040	0.238937	0.019901	0.191056	0.15064	-0.0318072	0.999748	0.298252	0.000606238	-0.00717963	0.990986	-0.0357101	0.984609	0.0913401	0.989145	0.144317	0.555368	0.0551468	0.97996	-0.0419105	0.949122	0.496748	3.72133e-09	0.0355821	0.958176
ILMN_2687403	Fcgr3	Fc receptor, IgG, low affinity III	14131	-0.163598	0.588668	-0.221744	0.532826	-0.0435446	0.999748	0.302985	0.178035	-0.00726991	0.993802	-0.327342	0.906974	0.231003	0.954405	0.0965211	0.922726	0.077574	0.987584	0.0803273	0.955984	0.968645	2.97943e-08	0.0190209	0.996397
ILMN_2723631	Hint1	histidine triad nucleotide binding protein 1	15254	0.218941	0.0659796	0.0903233	0.662562	0.156379	0.999748	0.396202	3.01471e-05	0.0764342	0.871523	0.0144392	0.993219	0.0734276	0.990969	0.00776491	0.991488	0.0507794	0.984501	0.0160312	0.985033	0.330837	0.000374885	0.0767214	0.872892
ILMN_2741614	Smo	smoothened homolog (Drosophila)	319757	0.52831	0.0371645	0.176845	0.698918	0.225795	0.999748	0.357995	0.16455	0.122283	0.910103	0.160013	0.966499	0.0622339	0.99817	0.239009	0.75981	0.307124	0.977275	-0.0338291	0.985424	0.153449	0.596551	0.116708	0.93421
ILMN_1234487	Angpt2	angiopoietin 2	11601	-0.38472	0.210365	-0.263918	0.559571	-0.0757382	0.999748	0.259133	0.443988	-0.21518	0.836137	-0.336153	0.925281	0.02084	0.99817	-0.264575	0.753913	-0.169893	0.977275	-0.0431493	0.982808	0.683181	0.00224885	-0.173019	0.88254
ILMN_2789948	Arhgdib	Rho, GDP dissociation inhibitor (GDI) beta	11857	-0.0617476	0.879654	-0.195746	0.612082	0.195706	0.999748	0.461349	0.024153	0.181047	0.832917	0.0357285	0.992539	0.162622	0.990969	0.251994	0.682966	0.230216	0.977275	0.120954	0.920911	1.00292	3.46722e-08	0.22084	0.766861
ILMN_2612973	Sult1c2	sulfotransferase family, cytosolic, 1C, member 2	69083	-1.1847	0.0109652	-0.983561	0.088432	-0.129809	0.999748	-0.701145	0.14607	-0.393532	0.823691	-0.238756	0.977245	-0.514237	0.948927	-0.813512	0.398949	-0.526004	0.977275	-0.646346	0.791691	0.0494139	0.943464	-0.207441	0.935921
ILMN_2904686	Cyb5r3	cytochrome b5 reductase 3	109754	0.348929	0.309352	-0.0753505	0.915412	0.121592	0.999748	0.210359	0.595558	0.0108675	0.993075	0.12008	0.980534	0.300778	0.960538	0.12374	0.927307	0.268689	0.977275	0.179108	0.8999	1.02648	9.03553e-06	0.131181	0.935629
ILMN_2704285	Pklr	pyruvate kinase liver and red blood cell	18770	-0.604081	0.111455	-0.823595	0.0464367	-0.103866	0.999748	-1.10683	0.000187371	0.0836971	0.965317	0.0910837	0.987267	0.058714	0.99817	-0.459132	0.608358	0.0261319	0.994651	0.17776	0.931308	0.213474	0.607112	0.169769	0.930678
ILMN_2644504	Rnase4	ribonuclease, RNase A family 4	58809	0.0958659	0.862174	0.149776	0.811389	-0.0343185	0.999748	-0.869434	0.000937031	0.0783758	0.961995	0.0871991	0.986225	0.0348605	0.99817	0.30506	0.75015	0.195881	0.977275	0.291557	0.82822	-0.490432	0.0782498	0.281281	0.790779
ILMN_2881681	Tnrc6c	trinucleotide repeat containing 6C	217351	-0.3212	0.0477872	-0.116963	0.686523	-0.245266	0.999748	-0.435108	0.0012278	-0.30206	0.497755	-0.207466	0.906974	-0.0820842	0.99817	0.0190877	0.981411	-0.0409293	0.988094	-0.210406	0.793867	-0.374065	0.00433634	-0.0419747	0.974637
ILMN_3126609	Ceacam1	carcinoembryonic antigen-related cell adhesion molecule 1	26365	0.37633	0.217296	0.261909	0.558292	0.0777039	0.999748	-0.505514	0.0445756	0.16423	0.88507	0.355803	0.906974	-0.0579585	0.99817	0.0202693	0.990453	0.0386688	0.994651	0.123636	0.942205	-0.369788	0.140058	0.0220496	0.996397
ILMN_2643032	Slc25a15	solute carrier family 25 (mitochondrial carrier ornithine transporter), member 15	18408	0.41017	0.047219	0.365383	0.159487	-0.0728432	0.999748	-0.156891	0.562003	0.229709	0.704858	0.224055	0.937458	0.190865	0.973931	0.2215	0.690371	0.194875	0.977275	0.238666	0.804125	-0.541511	0.000976327	0.321224	0.523026
ILMN_2517060	Tmem64	transmembrane protein 64	100201	0.0800636	0.826383	0.14338	0.716853	0.0452777	0.999748	0.786077	6.79706e-06	0.266373	0.676437	0.0973381	0.980534	0.283818	0.89484	0.409131	0.299037	-0.126524	0.977275	-0.00441009	0.996245	0.620423	0.000302735	0.118444	0.911733
ILMN_2503052	Tnnc1	troponin C, cardiac/slow skeletal	21924	0.252249	0.457112	0.249334	0.56789	0.0966603	0.999748	0.348995	0.214598	0.0559635	0.971356	-0.21619	0.955303	0.128508	0.99817	-0.0662351	0.962187	-0.0986576	0.987584	0.0356982	0.985424	0.46918	0.0407139	0.215187	0.817807
ILMN_2698564	Khk	ketohexokinase	16548	-0.488969	0.0106832	-0.605371	0.00237126	-0.134038	0.999748	-0.810498	3.70514e-07	-0.18879	0.772794	-0.0588281	0.986225	0.0361166	0.99817	-0.362005	0.338061	-0.0642569	0.987584	-0.0719981	0.955984	-0.467781	0.00352976	-0.0827474	0.939031
ILMN_3162754	Sars2	seryl-aminoacyl-tRNA synthetase 2	71984	0.262302	0.30865	0.0637611	0.899996	-0.105415	0.999748	0.0582739	0.880147	0.316721	0.594607	0.0203775	0.997633	-0.00705809	0.999996	0.151034	0.840608	0.0323935	0.994651	0.208467	0.823891	-0.432423	0.0186552	0.108844	0.926221
ILMN_2612350	Stx18	syntaxin 18	71116	0.523301	0.0109652	0.347848	0.208657	0.103197	0.999748	0.213351	0.398574	0.194724	0.782311	0.242114	0.931203	0.220549	0.960458	0.201408	0.75981	0.154831	0.977275	0.269823	0.793867	0.128657	0.596432	0.393044	0.457108
ILMN_2947994	Dock6	dedicator of cytokinesis 6	319899	0.433008	0.108504	0.379567	0.282793	0.12188	0.999748	0.521247	0.0235605	0.324508	0.662449	0.184101	0.960862	0.261349	0.960538	0.368073	0.529807	0.272479	0.977275	0.31869	0.795533	0.472587	0.0306492	0.279202	0.715204
ILMN_2800256	Heatr1	HEAT repeat containing 1	217995	0.0387273	0.933329	-0.0211807	0.976331	-0.0336369	0.999748	-0.518107	0.0121738	0.0617621	0.958617	0.076746	0.984766	0.21881	0.974462	0.345071	0.508951	0.209762	0.977275	0.311695	0.793867	-0.785523	2.55899e-05	0.232648	0.758857
ILMN_1249698	Wbp2	WW domain binding protein 2	22378	-0.389995	0.00845419	-0.106096	0.70211	-0.0610172	0.999748	0.0150359	0.960499	-0.178106	0.698057	-0.160173	0.947031	-0.09278	0.990969	-0.0982915	0.850627	-0.237542	0.977275	-0.224781	0.787795	0.254187	0.057439	-0.231523	0.544204
ILMN_2675268	Agpat9	1-acylglycerol-3-phosphate O-acyltransferase 9	231510	-0.599965	0.136519	-0.471352	0.392596	0.22462	0.999748	1.97593	1.55577e-10	0.13616	0.936681	-0.0799304	0.989797	0.592498	0.845612	0.418473	0.680741	-0.171007	0.984372	-0.036064	0.989192	1.29197	1.47665e-05	0.143724	0.951089
ILMN_1216880	Emr1	EGF-like module containing, mucin-like, hormone receptor-like sequence 1	13733	-0.451346	0.434634	-0.460002	0.537298	0.162139	0.999748	0.516235	0.32172	0.0690565	0.979824	-0.146387	0.984766	0.0151821	0.999996	0.0918869	0.967249	0.206262	0.984372	-0.0741704	0.982808	0.834378	0.0334516	0.0284068	0.996529
ILMN_1238785	Ube2u	ubiquitin-conjugating enzyme E2U (putative)	381534	0.606482	0.0424033	0.228377	0.664783	0.470517	0.999748	0.224853	0.569134	0.0695312	0.965317	0.200709	0.960862	0.0413087	0.99817	0.245427	0.791937	0.000804106	0.999704	0.0908707	0.963452	0.309726	0.29023	0.10312	0.957293
ILMN_2630852	Il7	interleukin 7	16196	-0.157223	0.684043	-0.130687	0.796511	0.15952	0.999748	-0.118828	0.77259	-0.149941	0.889193	-0.382002	0.906974	-0.262085	0.966173	-0.0122418	0.993921	0.168806	0.977275	0.0129162	0.995238	0.527818	0.0153454	0.1622	0.883934
ILMN_2701815	Plxna2	plexin A2	18845	0.233709	0.405083	0.379906	0.192632	-0.139633	0.999748	-0.340649	0.128209	-0.00711361	0.994161	-0.0479055	0.989797	-0.0990214	0.99817	0.0979525	0.924163	-0.183751	0.977275	-0.150287	0.890077	-0.499808	0.00704101	-0.0755171	0.959792
ILMN_2817883	Als2	amyotrophic lateral sclerosis 2 (juvenile) homolog (human)	74018	0.328688	0.0923141	0.508433	0.012812	-0.0914721	0.999748	0.123707	0.638828	0.258809	0.634288	0.274739	0.906974	0.178549	0.971408	0.171151	0.766116	0.114611	0.977275	0.176473	0.824564	0.0651964	0.78852	0.0913527	0.929121
ILMN_2754787	Rsrc1	arginine/serine-rich coiled-coil 1	66880	0.0247026	0.950366	0.0167297	0.976663	-0.0771084	0.999748	-0.367369	0.0328783	-0.10423	0.891615	0.0129573	0.999548	-0.153897	0.990969	0.0436705	0.963596	-0.111379	0.977275	-0.185589	0.815321	-0.17461	0.366031	-0.14908	0.822892
ILMN_2613758	Asgr2	asialoglycoprotein receptor 2	11890	0.717666	0.0183734	0.0873591	0.904146	0.0741874	0.999748	-0.18231	0.686542	0.329816	0.729235	0.162864	0.977245	0.0480064	0.99817	0.00692784	0.99685	0.247109	0.977275	0.178643	0.911821	-0.272131	0.398413	0.313858	0.7527
ILMN_2603725	Arpc3	actin related protein 2/3 complex, subunit 3	56378	-0.02124	0.958927	-0.0150397	0.9804	0.297354	0.999748	0.140567	0.585149	0.0955178	0.905408	0.127237	0.960862	0.179656	0.972332	0.089196	0.913268	0.161572	0.977275	0.05812	0.964443	0.41657	0.00804509	0.181728	0.771643
ILMN_2519673	Vwf	Von Willebrand factor homolog	22371	-0.0692377	0.846795	0.150575	0.687325	0.298197	0.999748	0.360261	0.0654981	0.108645	0.898874	0.280478	0.906974	0.282615	0.89484	0.321278	0.468643	0.220012	0.977275	0.0902101	0.94466	0.51809	0.00201959	0.159751	0.827178
ILMN_2599659	Fmnl3	formin-like 3	22379	-0.391327	0.0470753	-0.0907181	0.817324	-0.0381237	0.999748	-0.0650851	0.843147	-0.170461	0.799953	-0.197743	0.951094	-0.128355	0.990969	-0.0875487	0.919963	-0.223251	0.977275	-0.181486	0.82478	0.173251	0.389211	-0.171722	0.795833
ILMN_2686327	Gas6	growth arrest specific 6	14456	-0.377177	0.333515	-0.425008	0.371571	0.223265	0.999748	-0.131211	0.805871	-0.399029	0.684489	-0.175324	0.977245	-0.22328	0.990969	-0.504041	0.47238	-0.203596	0.977275	-0.0150702	0.995545	1.36357	1.56784e-07	0.477312	0.57253
ILMN_1218287	Glyctk	glycerate kinase	235582	-0.217423	0.560678	-0.231653	0.6277	-0.00544578	0.999748	-0.272475	0.414091	0.0823575	0.950271	0.00681243	0.999548	-0.152092	0.996177	-0.255383	0.766116	-0.0508949	0.994052	-0.0492708	0.981557	-0.772394	0.000483097	0.11827	0.936806
ILMN_2640927	Slc23a2	solute carrier family 23 (nucleobase transporters), member 2	54338	-0.279888	0.600432	-0.386188	0.53706	-0.0132163	0.999748	0.826171	0.0150732	-0.015751	0.993075	-0.172087	0.980534	-0.0556194	0.99817	-0.132578	0.945256	0.178299	0.984372	-0.100151	0.970135	0.625247	0.0636057	0.0340962	0.996397
ILMN_2827081	Sgk2	serum/glucocorticoid regulated kinase 2	27219	0.0920555	0.831674	0.0374861	0.9568	0.203944	0.999748	0.645403	0.00279907	0.179498	0.856332	0.189991	0.958027	0.251945	0.96825	0.310424	0.632359	0.137057	0.978574	-0.259481	0.809306	0.577127	0.00561048	-0.0721947	0.972485
ILMN_2630710	Zfp623	zinc finger protein 623	78834	-0.17634	0.352248	0.0868276	0.769713	-0.013211	0.999748	-0.393536	0.00324072	-0.116265	0.848296	-0.0165734	0.996187	-0.27263	0.786926	-0.102653	0.846465	-0.0194391	0.994651	0.0143585	0.989192	-0.312071	0.0178031	0.0616998	0.948491
ILMN_2611180	NA	NA	NA	-0.975447	0.000384346	-0.686437	0.0433403	-0.416434	0.999748	-0.451382	0.124878	-0.640897	0.464925	-0.61102	0.856335	-0.448552	0.859922	-0.70118	0.107825	-0.67624	0.977275	-0.621696	0.620657	-0.264652	0.387044	-0.710599	0.263671
ILMN_2906471	Mlst8	MTOR associated protein, LST8 homolog (S. cerevisiae)	56716	-0.183757	0.378144	-0.0486417	0.902351	-0.0187392	0.999748	-0.104781	0.668416	-0.0406107	0.964639	-0.0374067	0.988996	0.119363	0.990969	0.100488	0.866839	-0.0301525	0.994052	-0.0103442	0.994654	-0.406725	0.00336027	-0.0326339	0.983416
ILMN_2665625	Fadd	Fas (TNFRSF6)-associated via death domain	14082	-0.320936	0.0346066	-0.123828	0.637992	-0.188873	0.999748	-0.251405	0.084626	-0.149341	0.762443	-0.121627	0.955303	-0.102151	0.990969	-0.138059	0.770052	-0.166714	0.977275	-0.357924	0.396635	-0.330837	0.00818771	-0.219614	0.577818
ILMN_1245217	Cyp2c50	cytochrome P450, family 2, subfamily c, polypeptide 50	107141	0.74414	0.133882	0.409303	0.597064	0.0960561	0.999748	-1.48731	9.05013e-05	0.176055	0.93197	0.186661	0.980534	-0.221375	0.99817	-0.150851	0.947935	0.154431	0.987584	0.151323	0.960146	-0.705633	0.0871399	0.253496	0.912536
ILMN_2653617	Cd63	CD63 antigen	12512	-0.954232	0.0245757	-0.803542	0.136105	-0.0654199	0.999748	0.343716	0.537136	-0.68888	0.572276	-0.639472	0.906974	-0.416342	0.96825	-0.653072	0.487702	-0.514021	0.977275	-0.349541	0.859273	1.81851	1.05544e-07	-0.495596	0.684135
ILMN_2749737	Dpp7	dipeptidylpeptidase 7	83768	-0.284441	0.183618	-0.360191	0.143943	0.146907	0.999748	0.516838	0.00167205	-0.188781	0.770081	-0.184158	0.955303	-0.263379	0.89484	-0.202732	0.711422	-0.136603	0.977275	-0.278424	0.787795	0.480017	0.00242567	-0.231252	0.675476
ILMN_2618014	Siah1b	seven in absentia 1B	20438	-0.522229	0.0438446	-0.46327	0.15741	-0.110464	0.999748	-0.180362	0.608884	-0.225534	0.799184	-0.131432	0.977245	-0.180745	0.990969	0.156405	0.861785	0.0705412	0.987584	-0.297249	0.808004	-0.204877	0.452483	-0.330465	0.648608
ILMN_2822579	Col4a2	collagen, type IV, alpha 2	12827	-0.135919	0.727836	-0.204195	0.644701	0.0451753	0.999748	0.55596	0.0125857	0.0174119	0.990986	-0.0625858	0.988996	0.170027	0.990969	0.0465172	0.969262	-0.0095275	0.994651	0.0508076	0.979645	0.676465	0.000885008	-0.128697	0.923369
ILMN_2939367	Zfp608	zinc finger protein 608	269023	-0.491148	0.0697442	-0.393135	0.277428	0.0722564	0.999748	0.34199	0.223841	-0.348904	0.657333	-0.0317345	0.993367	-0.262172	0.96825	-0.292871	0.682455	-0.371014	0.977275	-0.13427	0.926835	0.54485	0.013305	-0.338279	0.651695
ILMN_2588199	Mrps27	mitochondrial ribosomal protein S27	218506	0.13006	0.733528	-0.188976	0.66615	-0.0313714	0.999748	-0.0668274	0.877573	-0.0126432	0.99121	-0.0561128	0.988996	0.00675882	0.999996	0.0581124	0.963529	-0.0723764	0.987584	-0.0479675	0.979645	-0.435047	0.0407139	-0.123132	0.926221
ILMN_2427869	Spata24	spermatogenesis associated 24	71242	-0.477418	0.095613	-0.264418	0.55632	0.145372	0.999748	0.192025	0.609857	-0.500071	0.519022	-0.322407	0.925281	-0.218056	0.990969	-0.307527	0.676364	-0.25933	0.977275	-0.378068	0.787795	0.622017	0.00565674	-0.258945	0.773506
ILMN_1227386	Aig1	androgen-induced 1	66253	-0.113711	0.669546	-0.0036146	0.995221	0.0375667	0.999748	0.821242	2.72076e-08	-0.163487	0.789365	-0.177948	0.955144	0.197358	0.944505	0.150631	0.79189	0.154473	0.977275	-0.0334451	0.98071	1.20655	5.72506e-15	0.0417855	0.977988
ILMN_2756030	Slc8a1	solute carrier family 8 (sodium/calcium exchanger), member 1	20541	-0.457049	0.021618	-0.491138	0.0326979	-0.256914	0.999748	0.0286886	0.940913	-0.376154	0.504058	-0.296225	0.906974	-0.202041	0.96825	-0.0109046	0.99365	-0.00701447	0.994651	-0.25124	0.795533	0.559052	0.000556919	-0.156818	0.827089
ILMN_2681232	Ifi27l1	interferon, alpha-inducible protein 27 like 1	52668	-0.501473	0.0196326	-0.396739	0.155926	-0.034991	0.999748	-0.323352	0.14081	-0.117357	0.894464	0.0800457	0.983615	-0.267664	0.916609	-0.207066	0.75981	-0.065312	0.987584	-0.103226	0.936015	-0.811319	2.98234e-06	-0.175819	0.819272
ILMN_1245079	Adssl1	adenylosuccinate synthetase like 1	11565	0.0212944	0.959327	0.260497	0.345997	-0.122278	0.999748	0.142422	0.585322	-0.183876	0.773391	-0.282146	0.906974	0.182551	0.972332	-0.0166738	0.98855	-0.17069	0.977275	-0.0958874	0.930362	0.41443	0.00956767	-0.115571	0.89091
ILMN_2936954	Nvl	nuclear VCP-like	67459	0.0445087	0.871484	0.180342	0.447841	-0.0476074	0.999748	0.347462	0.0104618	0.0436427	0.953724	0.0371916	0.988996	0.0839548	0.996281	-0.0179395	0.981753	-0.0326592	0.990669	0.0328994	0.979645	0.192092	0.188525	0.0190604	0.991563
ILMN_2732859	Sidt2	SID1 transmembrane family, member 2	214597	0.59494	0.0254889	0.414989	0.255766	0.171147	0.999748	0.360473	0.198298	0.507974	0.497755	0.337441	0.906974	0.325252	0.922597	0.30362	0.672695	0.119132	0.984372	0.455241	0.787795	0.393644	0.104105	0.298211	0.702193
ILMN_2832608	Kdsr	3-ketodihydrosphingosine reductase	70750	-0.439556	0.0432353	-0.0904927	0.838239	-0.0315059	0.999748	1.28923	7.72047e-13	-0.172278	0.830964	-0.0233147	0.996095	0.125588	0.990969	-0.0489343	0.9637	-0.365124	0.977275	-0.207512	0.820266	0.681184	6.87795e-05	-0.15582	0.850549
ILMN_2731407	Gdf3	growth differentiation factor 3	14562	-0.262718	0.485719	-0.479495	0.2067	-0.0480081	0.999748	0.339992	0.291665	-0.112437	0.930384	-0.00393812	0.999548	0.134625	0.99817	-0.0620382	0.965959	-0.056436	0.992811	-0.142431	0.932314	0.549337	0.0254851	-0.137704	0.929575
ILMN_2719650	Acot12	acyl-CoA thioesterase 12	74156	-0.322466	0.0648817	-0.140577	0.634453	0.0385667	0.999748	0.68835	6.38356e-07	-0.0268925	0.979424	0.0438372	0.986333	0.0097935	0.998443	-0.0519733	0.953341	-0.0212783	0.994651	-0.0814739	0.935135	0.284134	0.0566274	-0.111924	0.873554
ILMN_2904819	Fam195a	family with sequence similarity 195, member A	68241	-0.0791784	0.800545	0.0631823	0.879555	-0.338142	0.935457	0.630371	4.80952e-05	-0.147532	0.836137	-0.193381	0.951094	0.164232	0.990969	-0.0359374	0.968995	-0.145426	0.977275	-0.244329	0.793867	0.10326	0.642731	-0.264798	0.600278
ILMN_2715042	Sdc3	syndecan 3	20970	-0.346427	0.166041	-0.420924	0.148679	-0.064	0.999748	0.136302	0.68265	-0.134584	0.887377	-0.205631	0.955303	0.108042	0.99817	0.0644205	0.955888	-0.00521419	0.996176	-0.0271048	0.986549	0.65103	0.000390281	-0.0814359	0.957009
ILMN_3131197	Repin1	replication initiator 1	58887	0.265232	0.217119	0.323309	0.19353	-0.0500119	0.999748	-0.11226	0.687117	0.124561	0.874878	0.111352	0.967165	0.126964	0.990969	0.0876276	0.917759	0.080184	0.987584	0.0208216	0.987885	-0.537881	0.000461697	-0.0305107	0.987218
ILMN_1235934	Btk	Bruton agammaglobulinemia tyrosine kinase	12229	-0.233533	0.458882	-0.109797	0.827608	0.202481	0.999748	0.406877	0.0877871	-0.141127	0.889193	-0.166467	0.960862	0.164727	0.990969	0.333316	0.571009	0.146356	0.977275	0.0546395	0.978982	0.787362	6.00514e-05	0.13462	0.913205
ILMN_2729634	Cklf	chemokine-like factor	75458	-0.283195	0.325361	-0.537929	0.056483	0.114536	0.999748	0.355306	0.144227	-0.288569	0.691248	-0.0802063	0.984766	-0.0908116	0.99817	0.215416	0.776722	0.00306377	0.998689	-0.0669228	0.969821	0.614349	0.00167313	0.181327	0.834815
ILMN_3073486	Rpl31	ribosomal protein L31	114641	0.26054	0.0629197	0.181986	0.356582	0.0674458	0.999748	0.260272	0.0386616	-0.0117736	0.989525	0.0543152	0.980534	0.0558289	0.99817	0.0670841	0.906331	0.125236	0.977275	0.0223006	0.982808	0.455053	2.90165e-05	0.106874	0.825536
ILMN_1254938	Slc44a1	solute carrier family 44, member 1	100434	0.171607	0.518766	0.165539	0.636718	-0.0942714	0.999748	0.283404	0.17092	0.0160388	0.990717	-0.0452924	0.988996	0.0871888	0.99817	0.131465	0.847246	-0.0434508	0.990469	-0.155142	0.869239	0.735455	4.41715e-06	0.0587942	0.968776
ILMN_2764301	Mmab	methylmalonic aciduria (cobalamin deficiency) type B homolog (human)	77697	0.218104	0.488142	0.00727587	0.993525	0.232339	0.999748	0.0678555	0.873409	0.0144345	0.990986	0.0381844	0.992539	-0.164649	0.990969	-0.0603324	0.962187	-0.0969281	0.987584	-0.056141	0.977475	-0.724158	0.000170199	-0.184716	0.827836
ILMN_2804487	Aif1	allograft inflammatory factor 1	11629	-0.358683	0.246008	-0.354258	0.369588	0.000674691	0.999924	0.410932	0.127695	-0.0711335	0.958617	-0.193529	0.960862	-0.0139081	0.998856	0.0866962	0.948179	-0.119796	0.984372	-0.159124	0.908599	0.745699	0.000597284	-0.130705	0.929121
ILMN_3006123	Asns	asparagine synthetase	27053	1.15228	0.0278694	0.956389	0.155003	0.315451	0.999748	-0.211943	0.805871	-0.192617	0.935651	0.00559668	0.999548	0.238181	0.99817	0.47511	0.773455	0.363527	0.977275	0.0859402	0.982808	-0.31272	0.607479	0.136293	0.974637
ILMN_1226469	Cyp2g1	cytochrome P450, family 2, subfamily g, polypeptide 1	13108	0.195993	0.706097	0.607504	0.16674	0.0146356	0.999748	-0.260181	0.571182	-0.0563879	0.978563	-0.142561	0.980534	0.061158	0.99817	0.31576	0.766116	-0.219525	0.977275	-0.0122566	0.995545	0.655792	0.0245732	-0.164913	0.929342
ILMN_2612774	Agfg2	ArfGAP with FG repeats 2	231801	-0.0577926	0.859357	0.187165	0.53824	0.0346359	0.999748	-0.419329	0.0102735	-0.0173698	0.989072	0.000998222	0.999548	-0.0283422	0.99817	-0.0739823	0.934348	-0.219698	0.977275	-0.225223	0.797458	-0.654375	1.00615e-05	-0.169533	0.79066
ILMN_2696977	Rpl37	ribosomal protein L37	67281	0.103824	0.337217	0.0390732	0.833424	0.0211939	0.999748	0.181899	0.0254904	-0.0360913	0.928666	-0.0542097	0.967165	0.0513661	0.991743	0.0514995	0.872683	-0.0195067	0.990469	-0.0277766	0.963452	0.391101	5.78703e-08	-0.00790867	0.996397
ILMN_2706231	Syngr2	synaptogyrin 2	20973	0.49584	0.019901	0.430462	0.102524	-0.0198545	0.999748	-0.00716392	0.987714	0.291416	0.657333	0.243916	0.937458	0.201053	0.976188	0.262454	0.636059	-0.0594223	0.987584	0.268596	0.795533	0.193308	0.38861	0.14389	0.872568
ILMN_2786567	Nln	neurolysin (metallopeptidase M3 family)	75805	-0.0263857	0.933044	0.00280011	0.995806	-0.114617	0.999748	0.650181	5.10381e-07	-0.0414155	0.958661	-0.0297362	0.992267	0.103411	0.990969	0.0632015	0.934348	-0.159648	0.977275	-0.119526	0.874791	0.0985632	0.590095	-0.00906457	0.997372
ILMN_1255190	C1rl	complement component 1, r subcomponent-like	232371	0.278013	0.20062	-0.0627799	0.887753	0.0310749	0.999748	-0.366719	0.0423307	0.187019	0.773391	0.234686	0.925281	0.0416467	0.99817	0.0505027	0.961358	0.117177	0.977275	0.168447	0.848017	-0.345453	0.041127	0.132654	0.86652
ILMN_2743013	Ncf4	neutrophil cytosolic factor 4	17972	-0.294187	0.364893	-0.241773	0.586971	0.028949	0.999748	0.139039	0.729548	-0.14564	0.89193	-0.181954	0.960862	-0.0793435	0.99817	0.11616	0.924163	-0.135921	0.980965	-0.00103399	0.999118	0.661337	0.00229663	-0.0979248	0.955545
ILMN_3161901	Gm10319	predicted pseudogene 10319	381806	0.616472	0.0312037	0.322746	0.468993	0.0884985	0.999748	-0.010878	0.985254	0.175799	0.883632	0.309428	0.937458	0.188696	0.990969	0.282313	0.739736	0.403647	0.977275	0.27107	0.824564	0.263296	0.370121	0.197772	0.859077
ILMN_2704097	Serpina11	serine (or cysteine) peptidase inhibitor, clade A (alpha-1 antiproteinase, antitrypsin), member 11	380780	-0.244235	0.592194	0.00581438	0.995806	-0.37089	0.999748	-0.93771	0.000608756	-0.142716	0.923991	-0.201846	0.967165	-0.169488	0.99817	-0.0166884	0.993921	0.00871752	0.995889	-0.200205	0.901332	-1.1937	4.7276e-06	-0.105589	0.963579
ILMN_2821263	Eps8l2	EPS8-like 2	98845	0.656443	0.035773	0.54597	0.17052	0.279849	0.999748	0.152926	0.750251	0.407943	0.657333	0.369885	0.925281	-0.151073	0.99817	0.0897174	0.954303	0.255562	0.977275	-0.0243169	0.993136	-0.314263	0.311378	0.0716509	0.977988
ILMN_2469333	Tnfrsf1a	tumor necrosis factor receptor superfamily, member 1a	21937	0.196265	0.561632	-0.116789	0.816698	0.10813	0.999748	-0.0184003	0.970207	0.218023	0.801411	0.0420923	0.992539	0.0954922	0.99817	0.140243	0.877939	0.198084	0.977275	0.362122	0.787795	0.499984	0.0171653	0.312875	0.657837
ILMN_2739760	Prelp	proline arginine-rich end leucine-rich repeat	116847	-0.356369	0.0161224	-0.327106	0.0683862	-0.210895	0.999748	-0.382665	0.00303061	-0.224481	0.588195	-0.184186	0.925281	-0.123054	0.990969	-0.428754	0.018805	-0.179827	0.977275	-0.150108	0.815321	-0.119618	0.458582	-0.205207	0.621173
ILMN_2709470	Degs1	degenerative spermatocyte homolog 1 (Drosophila)	13244	0.0477043	0.776373	0.139398	0.352746	0.0385677	0.999748	0.0113612	0.955978	-0.00749437	0.990986	-0.0367312	0.984609	0.0487067	0.99817	0.0338542	0.947935	-0.05668	0.978574	-0.111624	0.809306	0.240678	0.00477892	0.0102505	0.995159
ILMN_2732576	Pml	promyelocytic leukemia	18854	-0.253479	0.133882	-0.123275	0.657141	-0.130632	0.999748	-0.319381	0.0244178	-0.0993165	0.879319	-0.122696	0.955303	-0.0781333	0.99817	-0.169309	0.694389	-0.191112	0.977275	-0.141985	0.831417	-0.195652	0.187878	-0.243549	0.53567
ILMN_2671204	Psme1	proteasome (prosome, macropain) 28 subunit, alpha	19186	0.163628	0.439527	0.149505	0.593983	-0.00463288	0.999748	0.364515	0.0134695	-0.160825	0.77278	-0.161435	0.955144	0.0660118	0.99817	0.0444006	0.959771	-0.232084	0.977275	-0.0889849	0.920911	0.352314	0.0113492	-0.0934455	0.909714
ILMN_2781596	Oit3	oncoprotein induced transcript 3	18302	-0.0417546	0.879616	0.129691	0.623036	0.101507	0.999748	0.169178	0.337257	0.0674464	0.922884	-0.0104627	0.999548	0.202385	0.89484	0.176984	0.658082	0.10074	0.977275	0.0443947	0.968817	0.466533	0.000135816	0.116052	0.832267
ILMN_3162202	Tmem86b	transmembrane protein 86B	68255	0.590364	0.00936066	0.26925	0.453466	0.0902833	0.999748	-0.437465	0.0423599	0.296965	0.662449	0.27687	0.925281	-0.0959027	0.99817	0.003643	0.997201	0.305861	0.977275	0.355491	0.787795	-0.776113	2.92243e-05	0.306568	0.643455
ILMN_1241035	Mmadhc	methylmalonic aciduria (cobalamin deficiency) cblD type, with homocystinuria	109129	-0.452762	0.00662826	-0.201915	0.447688	-0.0839224	0.999748	0.0600549	0.837437	-0.232196	0.657333	-0.117957	0.960862	-0.246835	0.89484	-0.377413	0.165273	-0.328469	0.977275	-0.185295	0.809306	0.0401615	0.863787	-0.218556	0.656308
ILMN_2812614	Reck	reversion-inducing-cysteine-rich protein with kazal motifs	53614	0.160586	0.656536	-0.0805279	0.885314	0.0219015	0.999748	-0.47856	0.0351311	0.260321	0.731104	0.113563	0.980534	0.233773	0.972332	0.21932	0.782606	0.12005	0.9822	0.0432237	0.982808	-0.0598894	0.859091	0.360334	0.577818
ILMN_1257209	Wipf1	WAS/WASL interacting protein family, member 1	215280	-0.294368	0.224908	-0.1254	0.757168	0.0180661	0.999748	0.166074	0.561129	-0.149947	0.861501	-0.151735	0.960862	-0.0200448	0.99817	0.149297	0.840608	0.0852133	0.987584	-0.151035	0.88587	0.537972	0.00209371	0.000485598	0.999921
ILMN_2940785	Smcr7l	Smith-Magenis syndrome chromosome region, candidate 7-like (human)	239555	0.460911	0.00434215	0.389515	0.0451663	0.117329	0.999748	0.147992	0.488107	0.203334	0.691248	0.418503	0.763102	0.295716	0.786337	0.268296	0.463545	0.139201	0.977275	0.227507	0.793867	-0.0374923	0.870123	0.183876	0.717226
ILMN_1255725	Stx5a	syntaxin 5A	56389	0.448947	0.0441346	0.154733	0.699618	0.00709476	0.999748	-0.255581	0.303333	0.162798	0.850405	0.0209898	0.997432	0.088082	0.99817	0.0772219	0.943888	0.0544875	0.988094	0.198032	0.833941	-0.279886	0.176792	0.34959	0.523026
ILMN_2795791	Tmem38b	transmembrane protein 38B	52076	-0.103382	0.626359	0.00805642	0.988664	0.00601021	0.999748	-0.323193	0.0148241	0.10402	0.86185	-0.0126104	0.998182	0.0591191	0.99817	-0.033053	0.964611	-0.148284	0.977275	0.023386	0.982808	-0.143067	0.346268	0.129018	0.800307
ILMN_2654403	Rnf11	ring finger protein 11	29864	0.135484	0.691001	0.0392372	0.949762	0.0307788	0.999748	0.0364213	0.932727	0.0283959	0.98667	0.0161156	0.999548	-0.196258	0.990969	-0.151282	0.84442	-0.197395	0.977275	0.0376964	0.982808	0.436643	0.023673	0.147457	0.874919
ILMN_1258766	Uroc1	urocanase domain containing 1	243537	-0.118641	0.587599	0.0733521	0.817585	-0.0717003	0.999748	-0.111173	0.608303	0.0325775	0.972078	0.0779647	0.978135	0.0015428	0.999996	-0.0420527	0.959627	-0.0711422	0.984372	0.0232603	0.983732	-0.36435	0.00488584	-0.0409709	0.974637
ILMN_2708222	Nlrx1	NLR family member X1	270151	0.163608	0.603226	-0.0975547	0.833445	-0.17111	0.999748	-0.530375	0.00658193	0.158816	0.857036	0.0454166	0.990458	0.0174138	0.99817	-0.0894728	0.934348	0.0647919	0.987584	-0.0376542	0.982808	-0.597528	0.000985164	-0.094247	0.93982
ILMN_2658407	Elmo1	engulfment and cell motility 1, ced-12 homolog (C. elegans)	140580	-0.40079	0.144934	-0.313081	0.411503	-0.0170787	0.999748	-0.143273	0.703221	-0.146643	0.889193	-0.308067	0.925281	0.0912364	0.99817	-0.0343389	0.977426	-0.246056	0.977275	-0.206699	0.862855	0.453379	0.039777	-0.247247	0.76851
ILMN_2845080	Psap	prosaposin	19156	-0.250068	0.139801	-0.321995	0.0920431	-0.0747561	0.999748	0.411317	0.00209492	-0.114011	0.853915	-0.157597	0.951094	0.0742661	0.99817	-0.0257667	0.970938	-0.130503	0.977275	-0.153662	0.815321	0.447803	0.000391615	-0.103027	0.874022
ILMN_2740268	Otub2	OTU domain, ubiquitin aldehyde binding 2	68149	-0.184219	0.540597	-0.113578	0.79527	0.0507874	0.999748	-0.487683	0.0143052	-0.104855	0.917712	-0.0879839	0.980534	-0.303918	0.89484	-0.29569	0.594554	0.0388483	0.994254	-0.0331816	0.983732	-0.329859	0.104331	0.0221797	0.995159
ILMN_2946817	BC002163	NADH dehydrogenase Fe-S protein 5 pseudogene	170658	0.182598	0.365433	-0.159605	0.558292	-0.013199	0.999748	0.371021	0.0107412	0.0330986	0.972373	0.112513	0.960862	-0.0132794	0.99817	0.116289	0.839456	0.14013	0.977275	0.0135525	0.992751	0.313561	0.026068	0.114251	0.859077
ILMN_2909211	Msrb2	methionine sulfoxide reductase B2	76467	-0.293781	0.0640713	-0.245034	0.238513	0.0612876	0.999748	0.345684	0.0110302	-0.0435031	0.954129	0.00151601	0.999548	-0.0386768	0.99817	-0.142447	0.766116	-0.0121989	0.994651	-0.17898	0.808004	-0.0650928	0.737499	-0.103645	0.870611
ILMN_2790486	Atp5f1	ATP synthase, H+ transporting, mitochondrial F0 complex, subunit B1	11950	0.148591	0.371122	0.0888956	0.723575	0.00380568	0.999748	0.372313	0.00112742	0.0447456	0.944393	-0.0275674	0.990458	0.207421	0.859922	0.0907713	0.84442	-0.00131861	0.998719	0.00827494	0.994654	0.226069	0.0579078	0.00171967	0.999921
ILMN_1255479	Cldn2	claudin 2	12738	-0.37312	0.0489259	-0.314102	0.194652	0.117669	0.999748	-0.0389349	0.910935	0.0123167	0.990986	0.0992677	0.977245	-0.0566626	0.99817	0.0477511	0.961373	-0.0241798	0.994651	-0.127505	0.890077	0.17116	0.37232	-0.0301469	0.987218
ILMN_2756121	Mllt1	myeloid/lymphoid or mixed-lineage leukemia (trithorax homolog, Drosophila); translocated to, 1	64144	0.72623	0.00551393	0.164552	0.747887	0.228804	0.999748	0.255835	0.44575	0.274784	0.750265	0.341034	0.906974	0.337952	0.913027	0.177332	0.848077	0.415623	0.977275	0.418324	0.787795	0.264275	0.337158	0.160857	0.895724
ILMN_2897020	Dhrsx	dehydrogenase/reductase (SDR family) X chromosome	236082	-0.299608	0.0164999	-0.279599	0.062883	-0.0509023	0.999748	-0.0785281	0.668927	-0.17535	0.638347	-0.234888	0.856335	-0.112138	0.987262	-0.171651	0.573887	-0.237511	0.977275	-0.247151	0.753188	-0.145394	0.239007	-0.282535	0.3292
ILMN_1217043	NA	NA	NA	0.0697977	0.903026	0.224072	0.688109	-0.165222	0.999748	-0.545541	0.0600795	-0.0477472	0.979612	-0.267691	0.955303	0.137714	0.99817	0.158925	0.896106	0.0116378	0.994651	-0.197397	0.897482	-0.606009	0.0197816	-0.209173	0.866208
ILMN_2935789	Rer1	RER1 retention in endoplasmic reticulum 1 homolog (S. cerevisiae)	67830	0.226129	0.30205	-0.188641	0.533482	0.166054	0.999748	0.23347	0.246349	0.0562057	0.950086	0.153146	0.955303	0.00128897	0.999996	-0.00364556	0.997056	0.102619	0.978574	0.0833676	0.943001	0.363652	0.0206063	0.116963	0.88254
ILMN_1224786	Pla1a	phospholipase A1 member A	85031	0.375168	0.138704	0.454534	0.119144	-0.0691993	0.999748	-0.957794	5.71907e-07	0.155683	0.871523	0.0574507	0.988996	0.143378	0.990969	0.338459	0.532878	0.0210147	0.994651	0.079657	0.959192	-0.157186	0.552008	0.0458371	0.983381
ILMN_2614494	Fah	fumarylacetoacetate hydrolase	14085	-0.0898163	0.518084	0.0270995	0.916186	-0.0998178	0.999748	-0.129705	0.259484	0.0637522	0.88507	-0.00355452	0.999548	0.00275196	0.999996	0.0223341	0.966357	-0.0326294	0.987584	0.00685837	0.994339	-0.194772	0.0306492	-0.0779705	0.83965
ILMN_2771034	Mfge8	milk fat globule-EGF factor 8 protein	17304	-0.456713	0.0630058	-0.3284	0.338745	0.00168047	0.999748	0.238444	0.409492	-0.298982	0.674296	-0.253707	0.945165	-0.168689	0.990969	-0.251491	0.704954	-0.312437	0.977275	-0.237979	0.815321	0.731887	0.000132429	-0.201373	0.809097
ILMN_1224421	Cdipt	CDP-diacylglycerol--inositol 3-phosphatidyltransferase (phosphatidylinositol synthase)	52858	-0.3047	0.0235776	-0.0786126	0.760668	-0.214335	0.999748	-0.176187	0.22583	-0.221143	0.564528	-0.0894751	0.963012	-0.149199	0.942443	-0.109919	0.804762	-0.173191	0.977275	-0.198852	0.787795	-0.241005	0.0403517	-0.184376	0.621173
ILMN_2731191	Klk1b5	kallikrein 1-related peptidase b5	16622	-0.271707	0.344773	-0.163015	0.70779	-0.026891	0.999748	-0.12597	0.72516	0.0271179	0.988283	-0.176291	0.958319	0.0512184	0.99817	-0.182831	0.821687	0.0429753	0.994052	-0.252862	0.809306	0.707511	0.000204477	0.0431266	0.984371
ILMN_2782964	Enpp1	ectonucleotide pyrophosphatase/phosphodiesterase 1	18605	-0.318678	0.0708146	-0.154872	0.587836	-0.118182	0.999748	-0.448108	0.00202145	-0.0718088	0.926042	-0.0833223	0.978135	-0.0403275	0.99817	0.0137449	0.989527	-0.0510615	0.987584	-0.109735	0.897482	-0.253406	0.100229	-0.00252418	0.999764
ILMN_2757855	Ehmt1	euchromatic histone methyltransferase 1	77683	0.571608	0.0416078	0.271079	0.55305	0.464337	0.999748	0.367101	0.211063	0.338044	0.691248	0.489267	0.856335	0.386884	0.89484	0.330244	0.643394	0.124411	0.984372	0.333813	0.797458	0.363258	0.159751	0.277554	0.758857
ILMN_2975345	Cdo1	cysteine dioxygenase 1, cytosolic	12583	0.243166	0.238225	0.103742	0.763556	0.160195	0.999748	-0.535453	0.000375396	0.143967	0.83399	0.197019	0.937458	-0.0398075	0.99817	0.00559837	0.994924	0.0905425	0.981607	0.112496	0.89871	-0.153562	0.419076	0.177055	0.76529
ILMN_1218651	Dnmbp	dynamin binding protein	71972	0.458683	0.102911	0.00644823	0.994708	0.120258	0.999748	0.558184	0.0194895	0.358056	0.657333	0.147435	0.974542	0.348242	0.89484	0.202552	0.826729	0.139503	0.979961	0.0221168	0.992498	0.372332	0.127699	0.105733	0.94761
ILMN_3106592	Rcan2	regulator of calcineurin 2	53901	-0.623393	0.0963022	-0.364447	0.531889	0.102354	0.999748	0.915125	0.00263637	-0.141212	0.928666	-0.0531302	0.992539	0.705021	0.594733	0.760923	0.192467	-0.171529	0.9822	0.107306	0.96517	1.20127	2.42756e-05	0.242773	0.866149
ILMN_2829008	Lifr	leukemia inhibitory factor receptor	16880	0.758918	0.0278694	0.610568	0.167842	0.0348688	0.999748	-0.31743	0.461591	0.225681	0.873974	0.422493	0.925281	0.0259324	0.99817	0.300786	0.786887	0.393483	0.977275	0.527555	0.787795	-0.196275	0.627832	0.314351	0.79066
ILMN_2519676	Triobp	TRIO and F-actin binding protein	110253	-0.547096	0.0188696	-0.110731	0.817242	-0.0934399	0.999748	0.224023	0.44236	-0.348301	0.588195	-0.322009	0.906974	0.0373625	0.99817	-0.110414	0.914934	-0.33735	0.977275	-0.317348	0.793867	0.0148098	0.965819	-0.226441	0.77284
ILMN_2651526	Slx4	SLX4 structure-specific endonuclease subunit homolog (S. cerevisiae)	52864	-0.376965	0.0423949	0.019213	0.97269	-0.150103	0.999748	-0.0719047	0.812955	-0.271057	0.588195	-0.145466	0.955303	-0.0880035	0.99817	-0.0317564	0.970312	-0.16012	0.977275	-0.00907898	0.995238	-0.192963	0.289102	0.103898	0.90792
ILMN_1233187	NA	NA	NA	-0.20089	0.170343	-0.156374	0.447841	-0.116225	0.999748	-0.031506	0.897119	-0.0419285	0.948156	-0.0896697	0.960862	0.00893673	0.99817	0.0277347	0.966412	-0.0671592	0.981607	0.0249989	0.980322	0.329963	0.00251508	0.162806	0.670465
ILMN_2740869	Rims2	regulating synaptic membrane exocytosis 2	116838	0.0447818	0.933416	0.0334472	0.966772	0.195347	0.999748	0.661413	0.00458856	0.0579822	0.970737	0.490337	0.856335	0.25729	0.972332	0.0571322	0.966357	0.0527485	0.992811	0.221874	0.859273	0.316338	0.225634	0.264085	0.766861
ILMN_2621909	Ikbip	IKBKB interacting protein	67454	-0.194003	0.477826	-0.24818	0.441979	-0.070925	0.999748	-0.425303	0.0257589	-0.211556	0.754757	-0.245977	0.925281	-0.269743	0.902338	-0.270194	0.608358	-0.269518	0.977275	-0.0506029	0.975121	-0.048441	0.865459	-0.0860637	0.944164
ILMN_3099741	Armc9	armadillo repeat containing 9	78795	0.336579	0.310637	0.102797	0.864697	0.148341	0.999748	0.890328	0.00011986	0.172538	0.883632	-0.0561162	0.990509	0.177438	0.990969	0.181806	0.849681	0.159101	0.978574	-0.0138145	0.995238	0.310844	0.257004	0.131047	0.932655
ILMN_2658501	Ifitm3	interferon induced transmembrane protein 3	66141	-0.0450966	0.866553	-0.145313	0.558622	-0.075611	0.999748	-0.689531	2.10717e-08	-0.0178058	0.988172	-0.00363359	0.999548	-0.0719133	0.99817	-0.0468222	0.952453	0.00191274	0.998689	0.107379	0.883261	-0.263345	0.0442108	0.0337142	0.979786
ILMN_2643455	Trabd	TraB domain containing	67976	0.495321	0.0369796	0.377156	0.229588	0.113466	0.999748	0.0845883	0.831515	0.180011	0.839457	0.208885	0.955303	0.142531	0.990969	0.259596	0.686043	0.0692974	0.987584	0.334838	0.787795	0.210879	0.387044	0.259814	0.708877
ILMN_2914010	Dmwd	dystrophia myotonica-containing WD repeat motif	13401	0.0067748	0.983655	0.226007	0.322867	0.0293467	0.999748	0.196897	0.266559	0.0484465	0.950199	-0.0261647	0.992539	0.0605545	0.99817	0.160012	0.738699	-0.0272971	0.99429	-0.0903365	0.915257	0.327575	0.015598	-0.0720774	0.935629
ILMN_2636832	Cyb5r3	cytochrome b5 reductase 3	109754	0.281806	0.474846	-0.0678274	0.932773	0.0884225	0.999748	-0.0804589	0.881371	0.160423	0.898874	0.0301669	0.997144	0.274165	0.981911	0.117687	0.937053	-0.0440017	0.994651	0.277799	0.830681	1.0288	2.2645e-05	0.184084	0.888781
ILMN_2680398	Zc3h12d	zinc finger CCCH type containing 12D	237256	-0.286255	0.207531	-0.396306	0.11307	-0.0554112	0.999748	0.111185	0.713337	-0.199038	0.764553	-0.201805	0.951094	-0.114107	0.993465	-0.0591329	0.954303	-0.0099319	0.994651	-0.126363	0.89889	-0.403877	0.0186552	-0.123566	0.888204
ILMN_2677170	Sigmar1	sigma non-opioid intracellular receptor 1	18391	0.111154	0.785876	0.172567	0.704866	0.13021	0.999748	0.564738	0.0100691	0.0654222	0.958661	-0.0733163	0.986225	0.155731	0.990969	0.217629	0.786887	0.0451821	0.994052	-0.293793	0.802624	1.07247	8.17176e-08	-0.127895	0.923247
ILMN_2806996	Creb3l3	cAMP responsive element binding protein 3-like 3	208677	-0.168649	0.395066	-0.337729	0.0749617	-0.0348303	0.999748	0.442948	0.000921756	0.00218012	0.997569	0.0966803	0.967165	-0.349171	0.548461	-0.520314	0.00318916	0.103822	0.977275	0.0645198	0.949122	-0.172633	0.271802	-0.0115258	0.996529
ILMN_3163001	Deptor	DEP domain containing MTOR-interacting protein	97998	0.169772	0.555302	0.140409	0.720687	-0.0210751	0.999748	-0.445667	0.0194525	0.108148	0.905294	0.103354	0.978135	0.0812721	0.99817	0.0106383	0.993921	-0.00322678	0.997961	0.135255	0.898012	-0.412765	0.022202	-0.0651651	0.964887
ILMN_2923736	Txndc15	thioredoxin domain containing 15	69672	0.140705	0.357541	0.0959875	0.669258	-0.00403172	0.999748	-0.0459093	0.82897	0.00986121	0.990717	0.142207	0.937458	-0.0767891	0.990969	-0.068201	0.887259	0.0528274	0.987584	-0.00966564	0.993136	-0.269426	0.0102426	0.0268737	0.981389
ILMN_2747103	Tbca	tubulin cofactor A	21371	-0.134691	0.188865	-0.0891404	0.559571	-0.0152781	0.999748	0.277359	0.000314989	-0.119743	0.658349	-0.116906	0.906974	-0.00719696	0.99817	-0.0886306	0.75981	-0.0520916	0.978574	-0.0879884	0.824564	0.441982	3.74982e-09	-0.0175711	0.983641
ILMN_3152792	Pira11	paired-Ig-like receptor A11	18724	-0.183978	0.548156	-0.0839982	0.864011	-0.195729	0.999748	-0.131141	0.693328	0.0322155	0.981571	-0.257956	0.937099	-0.14203	0.990969	0.0442097	0.968692	-0.149441	0.977275	-0.191283	0.853651	0.458214	0.0166979	-0.0341915	0.987807
ILMN_2655803	Cobra1	cofactor of BRCA1	58202	0.408903	0.0312637	0.196561	0.522064	0.14172	0.999748	0.195334	0.387207	0.230707	0.691248	0.107563	0.96976	0.209954	0.941678	0.179038	0.760679	0.28757	0.977275	0.153422	0.862861	0.164535	0.406366	0.214365	0.695447
ILMN_2722678	Grcc10	gene rich cluster, C10 gene	14790	0.261452	0.135955	-0.0402688	0.920752	0.133799	0.999748	0.405375	0.00369991	0.154453	0.7751	0.0887211	0.977042	-0.0316719	0.99817	-0.0422196	0.961358	0.140094	0.977275	0.0771789	0.936015	0.153687	0.355829	0.0726635	0.935629
ILMN_1258500	Mbl2	mannose-binding lectin (protein C) 2	17195	-0.289129	0.041187	-0.196298	0.322055	0.071114	0.999748	-0.657169	9.02407e-09	-0.105508	0.844863	-0.219221	0.906974	-0.170493	0.918463	-0.109187	0.816724	-0.10938	0.977275	-0.132148	0.824564	-0.391553	0.000490506	0.0614541	0.935921
ILMN_2840533	Aldob	aldolase B, fructose-bisphosphate	230163	-0.46745	0.00680787	-0.425468	0.0384931	0.00392939	0.999748	-0.258764	0.154701	-0.0514149	0.952513	0.0150189	0.998182	-0.0175748	0.99817	-0.329953	0.338061	-0.0763913	0.986313	0.00546648	0.995545	-0.54667	0.000130438	0.0382742	0.981364
ILMN_1250665	St5	suppression of tumorigenicity 5	76954	0.625066	0.0854058	0.22825	0.723575	0.315543	0.999748	0.767881	0.0126728	0.32931	0.777596	0.23724	0.960862	0.0150926	0.999996	-0.145855	0.930229	0.325642	0.977275	0.125941	0.955984	0.75282	0.00945736	0.276447	0.822892
ILMN_3094043	Paqr9	progestin and adipoQ receptor family member IX	75552	0.169399	0.721565	-0.294601	0.562516	0.174676	0.999748	0.760575	0.00413272	0.110503	0.93864	0.151647	0.978135	0.00945689	0.999996	-0.220372	0.838037	0.067152	0.990469	-0.179452	0.910284	0.0132773	0.978158	0.065019	0.98191
ILMN_2594926	Cyp2b10	cytochrome P450, family 2, subfamily b, polypeptide 10	13088	0.375163	0.411972	0.410921	0.469375	0.0729632	0.999748	0.632046	0.0678215	-0.210396	0.889193	-0.112736	0.986225	-0.381383	0.960458	-0.41288	0.672695	-0.105338	0.987584	0.0988115	0.96992	1.0135	0.000534456	1.73502	8.10013e-07
ILMN_2605096	Rsl1d1	ribosomal L1 domain containing 1	66409	0.2597	0.0798703	0.294273	0.088432	0.0747294	0.999748	0.266945	0.0432911	0.0962294	0.867596	-0.00212998	0.999548	0.277742	0.598487	0.15064	0.702858	-0.0214908	0.994651	0.11493	0.863536	0.287861	0.0165263	0.134369	0.777678
ILMN_2613641	NA	NA	NA	0.224254	0.222841	0.14566	0.595353	0.0745422	0.999748	0.381036	0.00725546	-0.0199964	0.9871	0.0331283	0.990458	0.192683	0.941247	0.110263	0.84442	0.0251328	0.994651	0.0922873	0.914042	0.746667	1.31578e-08	0.0301045	0.984176
ILMN_1241452	Prkd3	protein kinase D3	75292	0.333701	0.25675	0.314793	0.409778	0.0608567	0.999748	-0.377627	0.142585	0.1247	0.909316	0.149118	0.967165	-0.133081	0.99817	-0.00842405	0.994924	0.0220709	0.994651	-0.0627119	0.974664	-0.687243	0.000839844	0.0363154	0.989035
ILMN_2693858	D14Ertd449e	DNA segment, Chr 14, ERATO Doi 449, expressed	66039	0.309359	0.218342	-0.0935356	0.839344	0.171395	0.999748	0.433735	0.0343354	0.115407	0.902904	0.0330178	0.992539	0.0945933	0.99817	0.10069	0.920267	0.0584614	0.988094	0.0821104	0.955984	-0.0801877	0.782511	0.171297	0.827988
ILMN_2704777	Cyp2d26	cytochrome P450, family 2, subfamily d, polypeptide 26	76279	-0.0507718	0.838164	-0.118577	0.637542	0.0643514	0.999748	-0.296586	0.0225962	0.13539	0.779984	0.0766639	0.977245	-0.0085451	0.998181	-0.0401547	0.956731	0.0611447	0.986899	0.0821911	0.913676	-0.631514	4.94968e-08	0.130936	0.79066
ILMN_1227763	Tmprss6	transmembrane serine protease 6	71753	0.502985	0.019901	0.23194	0.509432	0.0358914	0.999748	-0.115833	0.7253	0.390744	0.536054	0.268174	0.925281	0.100574	0.99817	0.109147	0.903617	0.209826	0.977275	0.334174	0.787795	-0.392308	0.0382918	0.344996	0.523026
ILMN_1219077	Mprip	myosin phosphatase Rho interacting protein	26936	0.388187	0.0449755	0.124365	0.72651	0.126529	0.999748	0.341569	0.0570661	0.38397	0.464925	0.169366	0.955303	0.202031	0.957236	0.296392	0.47238	0.218331	0.977275	0.174628	0.830153	0.180396	0.355829	0.275864	0.580126
ILMN_1258125	Rab9	RAB9, member RAS oncogene family	56382	0.256522	0.120044	0.245392	0.237627	0.145464	0.999748	0.51183	5.60611e-05	0.229561	0.588195	0.293317	0.856335	0.196584	0.904705	0.197723	0.608358	0.190664	0.977275	0.20844	0.793867	0.474029	0.000124865	0.0705909	0.934388
ILMN_2701582	Cbs	cystathionine beta-synthase	12411	0.434522	0.0823864	0.242258	0.538147	-0.0825194	0.999748	-0.624692	0.00227923	0.405854	0.563763	0.284435	0.925281	-0.0392453	0.99817	0.158869	0.846112	0.287564	0.977275	0.345321	0.787795	-1.04584	5.8708e-08	0.356247	0.563958
ILMN_1244188	H6pd	hexose-6-phosphate dehydrogenase (glucose 1-dehydrogenase)	100198	0.0839693	0.796717	0.159363	0.644374	0.141464	0.999748	0.0702545	0.832634	0.150117	0.840245	0.250583	0.906974	-0.146319	0.990969	0.0883076	0.920267	0.16621	0.977275	0.0820664	0.946075	-0.387907	0.0196043	0.161094	0.814997
ILMN_2657822	Stat2	signal transducer and activator of transcription 2	20847	-0.213393	0.373922	-0.224882	0.457548	-0.0364791	0.999748	-0.394023	0.026442	-0.170236	0.804016	-0.0836562	0.980534	-0.21156	0.948669	-0.116169	0.866839	-0.00131687	0.999069	0.0127832	0.994339	-0.567446	0.000301886	0.110603	0.909001
ILMN_1240264	Usp2	ubiquitin specific peptidase 2	53376	-2.34859	0.0272163	-1.41206	0.362806	-0.934685	0.999748	-0.762972	0.602905	-1.69253	0.578814	-1.32099	0.915058	-0.467458	0.99817	-0.721719	0.84442	-1.11318	0.977275	-0.37777	0.955984	-0.342997	0.808834	-1.29725	0.670465
ILMN_2660182	Acot7	acyl-CoA thioesterase 7	70025	0.207733	0.499382	0.139457	0.752808	0.0857824	0.999748	0.568518	0.0049517	-0.0107633	0.992951	0.160788	0.960862	0.138797	0.990969	0.359253	0.486473	-0.199095	0.977275	0.102816	0.94466	0.649694	0.000572139	0.065387	0.972717
ILMN_2741189	Fchsd1	FCH and double SH3 domains 1	319262	-0.360095	0.0879416	-0.187717	0.576453	0.00936588	0.999748	0.00100277	0.998208	-0.157721	0.836137	-0.20479	0.951094	-0.0757814	0.99817	-0.0606845	0.953525	-0.0603475	0.987584	-0.298398	0.787795	0.358633	0.0407139	-0.102694	0.923745
ILMN_2813186	Avpi1	arginine vasopressin-induced 1	69534	0.126552	0.607632	-0.0588369	0.879411	0.10148	0.999748	0.342461	0.0327554	-0.118972	0.865523	-0.199737	0.937099	0.0259463	0.99817	0.267199	0.490931	-0.10797	0.977275	-0.0474574	0.96992	0.573056	4.17934e-05	-0.14193	0.81815
ILMN_2903639	Tssc1	tumor suppressing subtransferable candidate 1	380752	0.0616241	0.807744	-0.0176215	0.969147	0.00701351	0.999748	-0.446527	0.000415654	0.117362	0.838434	0.0401489	0.986225	-0.094349	0.990969	-0.103045	0.843736	-0.0194783	0.994651	-0.0681578	0.943001	-0.626632	2.5021e-07	0.041299	0.974096
ILMN_3130403	Smagp	small cell adhesion glycoprotein	207818	0.575366	0.0120797	0.206746	0.600588	0.148468	0.999748	0.414394	0.0609565	0.485591	0.464925	0.273169	0.927997	-0.112402	0.99817	-0.117727	0.90189	0.28557	0.977275	0.0829407	0.955984	0.359917	0.0856929	0.372155	0.523026
ILMN_1220769	Lman2l	lectin, mannose-binding 2-like	214895	0.138164	0.548012	0.0273007	0.953042	0.0706576	0.999748	0.443657	0.00223938	0.145919	0.809488	0.105931	0.967165	0.00445118	0.999996	0.157357	0.766116	0.0480454	0.987584	0.10169	0.907139	0.0202999	0.934263	0.131438	0.827746
ILMN_2681492	Lztr1	leucine-zipper-like transcriptional regulator, 1	66863	-0.384292	0.0431781	-0.182812	0.554282	-0.0454531	0.999748	0.0904588	0.755956	-0.253009	0.657333	-0.147333	0.955303	-0.112889	0.990969	-0.268694	0.533442	-0.169568	0.977275	-0.325605	0.787795	0.182662	0.336118	-0.321791	0.487269
ILMN_2734181	Acss2	acyl-CoA synthetase short-chain family member 2	60525	0.0076354	0.994379	-0.0635371	0.955322	0.612125	0.999748	0.569147	0.184177	-0.259448	0.880339	-0.369119	0.955303	0.230896	0.994008	0.163912	0.934567	-0.0914928	0.990469	-0.374005	0.830939	1.16472	0.000445514	-0.0842519	0.982627
ILMN_2647435	Rassf1	Ras association (RalGDS/AF-6) domain family member 1	56289	-0.108626	0.729226	-0.104168	0.791986	0.244558	0.999748	0.243604	0.277772	0.0906586	0.922884	-0.101103	0.977245	-0.0662442	0.99817	-0.0908629	0.920267	-0.0439598	0.990469	0.127707	0.898021	0.448341	0.00752335	0.144795	0.85187
ILMN_2634905	Fbp2	fructose bisphosphatase 2	14120	-0.269641	0.486454	-0.14469	0.807807	0.174175	0.999748	1.89046	5.58186e-14	-0.0734235	0.962802	-0.082622	0.986225	0.0505387	0.99817	-0.186386	0.85512	-0.0252873	0.994651	0.13678	0.940733	0.960658	4.96872e-05	-0.0718306	0.976814
ILMN_2981169	Ifit2	interferon-induced protein with tetratricopeptide repeats 2	15958	-0.495568	0.103034	-0.582032	0.0954659	-0.129381	0.999748	0.123885	0.791438	-0.131978	0.919516	-0.350964	0.925281	-0.0912871	0.99817	-0.242098	0.787316	-0.280947	0.977275	-0.353663	0.795533	0.849709	0.000235662	-0.380981	0.640729
ILMN_2984219	BC048546	cDNA sequence BC048546	232400	0.217868	0.49802	0.19125	0.662566	0.173648	0.999748	0.403452	0.0902902	-0.0306499	0.98667	-0.240434	0.955144	0.138046	0.993465	0.343724	0.551526	0.293422	0.977275	0.218289	0.835211	0.603312	0.0025756	0.221206	0.79066
ILMN_2624385	Use1	unconventional SNARE in the ER 1 homolog (S. cerevisiae)	67023	-0.101379	0.633179	-0.025668	0.949762	0.0117486	0.999748	0.0797257	0.71991	-0.0303924	0.97229	-0.0508317	0.984609	0.156852	0.957677	0.134622	0.773455	0.0296001	0.991824	0.0188245	0.985424	0.318004	0.0101052	-0.0646435	0.935921
ILMN_2653081	Prkab1	protein kinase, AMP-activated, beta 1 non-catalytic subunit	19079	-0.0966036	0.688199	-0.177541	0.481203	-0.0767815	0.999748	-0.375443	0.00714987	0.0551801	0.941338	-0.0799817	0.977245	-0.034321	0.99817	0.0251073	0.971716	0.0435034	0.987584	-0.00634676	0.995545	0.0991532	0.591152	0.109936	0.862235
ILMN_2839877	Hectd2	HECT domain containing 2	226098	-0.0890514	0.830786	0.143632	0.753797	0.168347	0.999748	0.413276	0.0765073	0.0921236	0.93197	0.145505	0.967165	0.094498	0.99817	0.0760159	0.95171	0.121715	0.981607	0.302658	0.795533	0.513992	0.0114184	-0.0511861	0.982012
ILMN_1245529	Pcsk4	proprotein convertase subtilisin/kexin type 4	18551	-1.20055	0.0152035	-0.691813	0.338745	-0.392061	0.999748	0.544086	0.354848	-0.320357	0.879223	-0.309702	0.967165	-0.0345023	0.99817	-0.170334	0.946417	-0.37679	0.977275	-0.224071	0.94411	0.728473	0.112519	-0.642336	0.655665
ILMN_2798079	1200016B10Rik	RIKEN cDNA 1200016B10 gene	66875	0.385419	0.0387171	0.16721	0.587836	0.159096	0.999748	0.0991227	0.719892	0.111222	0.88507	0.239951	0.906974	0.111699	0.990969	0.159598	0.786888	0.300208	0.977275	0.344493	0.767758	0.0189712	0.943772	0.337497	0.473748
ILMN_2737959	Plekhm1	pleckstrin homology domain containing, family M (with RUN domain) member 1	353047	-0.381095	0.0147217	-0.284504	0.163348	-0.00582222	0.999748	0.169429	0.365266	-0.143868	0.7901	0.0109937	0.999548	-0.0565224	0.99817	-0.064006	0.933168	-0.0670632	0.987584	-0.308336	0.753188	0.32735	0.0144909	-0.206537	0.648608
ILMN_2605941	Gnpat	glyceronephosphate O-acyltransferase	14712	0.373418	0.00366155	0.328298	0.0326979	0.215201	0.999748	0.512237	2.77235e-06	0.198062	0.588195	0.251852	0.856335	0.185324	0.89484	0.38923	0.0166562	0.207001	0.977275	0.120281	0.833941	0.396735	0.000231599	0.108022	0.819272
ILMN_2917053	Ces3b	carboxylesterase 3B	13909	0.668101	0.0867405	0.665344	0.165146	-0.178984	0.999748	-0.615934	0.0899237	0.318008	0.811446	0.260857	0.960862	0.0396716	0.99817	0.345956	0.766116	0.327827	0.977275	0.23516	0.898021	-0.762008	0.0153454	-0.169803	0.935079
ILMN_2845272	Klhdc2	kelch domain containing 2	69554	-0.160094	0.338361	0.0138201	0.974124	-0.0113989	0.999748	0.177577	0.235346	-0.0580651	0.926761	-0.0054029	0.999548	0.0669597	0.99817	0.0232472	0.970832	0.0425595	0.987584	-0.0288974	0.979645	0.264629	0.025265	-0.0639825	0.934388
ILMN_2474858	Tnfaip2	tumor necrosis factor, alpha-induced protein 2	21928	0.634958	0.0353274	0.182854	0.746649	0.244897	0.999748	0.390791	0.222421	0.494068	0.564528	0.150364	0.977245	0.189351	0.990969	0.270302	0.773455	0.17681	0.977275	0.167092	0.915451	0.730999	0.00277297	0.189524	0.881385
ILMN_2605212	Slc6a8	solute carrier family 6 (neurotransmitter transporter, creatine), member 8	102857	-0.413129	0.231391	-0.175055	0.762252	-0.0351896	0.999748	-0.103845	0.839978	-0.354025	0.698253	-0.233304	0.958027	-0.429257	0.89484	-0.488819	0.451929	-0.152825	0.981607	-0.277215	0.830681	0.549274	0.036415	-0.051388	0.985613
ILMN_2800859	Brpf1	bromodomain and PHD finger containing, 1	78783	-0.337156	0.150763	0.0506425	0.927336	-0.00421948	0.999748	-0.252961	0.297137	-0.0706635	0.945098	-0.0893955	0.980534	-0.171122	0.990969	-0.0632647	0.954303	-0.00167461	0.999024	-0.10043	0.939404	-0.386731	0.038682	-0.0355426	0.98627
ILMN_2734391	Ramp1	receptor (calcitonin) activity modifying protein 1	51801	-0.117286	0.609537	-0.105239	0.729675	-0.143841	0.999748	-0.314674	0.0356469	0.00269973	0.997174	-0.116902	0.960862	-0.273602	0.793961	-0.0821965	0.901339	0.0224384	0.994651	0.00100198	0.998901	-0.299291	0.0326388	-0.0661037	0.94554
ILMN_1246056	Gngt2	guanine nucleotide binding protein (G protein), gamma transducing activity polypeptide 2	14710	-0.205312	0.470536	-0.365369	0.207115	0.142908	0.999748	0.512255	0.00766148	0.0502593	0.967311	-0.0388964	0.992539	0.196341	0.98716	0.361965	0.427198	0.172905	0.977275	0.100611	0.942205	1.22465	1.51913e-11	0.0635318	0.970992
ILMN_2471166	Tmc6	transmembrane channel-like gene family 6	217353	-0.0983595	0.771833	0.00819212	0.991274	0.00113081	0.999801	0.206455	0.417071	-0.0211878	0.988283	-0.0418261	0.991079	0.144058	0.990969	0.32109	0.487587	0.0759223	0.987584	-0.0230874	0.987782	0.43135	0.0141848	0.0893723	0.93816
ILMN_2683316	Ctsb	cathepsin B	13030	-0.224642	0.305832	-0.184521	0.543043	-0.100791	0.999748	0.0119963	0.974084	-0.0886265	0.912466	-0.107381	0.967165	-0.0531949	0.99817	-0.185004	0.737933	-0.0450582	0.988094	-0.108462	0.909864	0.367062	0.0192498	-0.0639767	0.957535
ILMN_2808811	Gpd1	glycerol-3-phosphate dehydrogenase 1 (soluble)	14555	0.238572	0.559847	0.0506243	0.950784	-0.285665	0.999748	0.379454	0.246349	0.323615	0.726576	0.431944	0.906974	0.476589	0.845954	0.547108	0.343506	-0.00499637	0.997714	0.046037	0.983074	-0.56977	0.0266592	-0.0080634	0.998871
ILMN_2592709	Ifngr2	interferon gamma receptor 2	15980	-0.118606	0.730985	-0.222108	0.541082	0.237902	0.999748	0.40284	0.0524342	0.0784181	0.940346	0.0378701	0.992539	0.0372272	0.99817	-0.171878	0.820556	-0.0581661	0.988094	0.00338699	0.997027	0.543278	0.00270916	-0.0538146	0.976555
ILMN_2531773	BC048546	cDNA sequence BC048546	232400	0.16708	0.623368	0.173701	0.689884	0.129817	0.999748	0.431006	0.0547611	-0.0295118	0.986935	-0.264094	0.937458	0.152692	0.990969	0.293134	0.632359	0.255793	0.977275	0.143232	0.906308	0.589081	0.00255864	0.266982	0.702193
ILMN_2873469	Armc6	armadillo repeat containing 6	76813	-0.163634	0.660786	0.1018	0.851416	-0.117027	0.999748	-0.186495	0.591903	-0.0319229	0.98667	0.0793917	0.986225	0.0820867	0.99817	-0.131769	0.896106	0.160611	0.977275	0.0746788	0.967685	-0.469594	0.0318398	0.0432868	0.985453
ILMN_2986899	Adk	adenosine kinase	11534	-0.186323	0.044768	-0.244289	0.0152383	-0.0414882	0.999748	-0.311561	3.33175e-05	-0.0136705	0.979824	0.0362777	0.980534	-0.0828693	0.980832	-0.106739	0.654623	-0.0440302	0.9822	0.0202472	0.979597	-0.367477	5.13815e-07	-0.0319553	0.957293
ILMN_1223880	Tmprss2	transmembrane protease, serine 2	50528	0.0335469	0.952673	-0.00151906	0.998294	0.317354	0.999748	0.226907	0.504643	-0.110618	0.926908	0.0469236	0.992539	-0.000718153	0.999996	0.0642437	0.962665	-0.0538742	0.991824	0.141574	0.921566	0.843544	7.27137e-05	0.257416	0.768896
ILMN_2631534	Nags	N-acetylglutamate synthase	217214	0.423391	0.0284392	0.415124	0.0718686	0.0286387	0.999748	-0.25407	0.21683	0.297309	0.579458	0.215366	0.937458	0.0593253	0.99817	0.180504	0.764795	0.167597	0.977275	0.231496	0.797458	-0.652757	2.29406e-05	0.252315	0.646862
ILMN_2839682	Btbd6	BTB (POZ) domain containing 6	399566	-0.243906	0.139424	-0.177347	0.453466	-0.147878	0.999748	-0.201965	0.215497	-0.105361	0.865192	-0.0797089	0.977245	-0.22513	0.87785	-0.170598	0.682966	-0.198176	0.977275	-0.129542	0.852644	-0.404343	0.0011025	-0.149751	0.766625
ILMN_2674304	Krt79	keratin 79	223917	0.00461938	0.996842	0.106221	0.915037	0.430366	0.999748	1.70994	2.4323e-07	0.237467	0.887864	-0.100457	0.988996	0.602021	0.864764	0.74977	0.338731	0.14788	0.987584	0.0167505	0.995545	1.16735	0.000351	0.0202647	0.997879
ILMN_2623536	Golm1	golgi membrane protein 1	105348	-0.389517	0.0685957	-0.101337	0.807705	-0.0635349	0.999748	0.474839	0.00920361	-0.0182349	0.989525	-0.103868	0.977245	-0.0305472	0.99817	-0.0939615	0.919917	0.0136796	0.994651	-0.0745741	0.955984	0.409312	0.0198422	-0.005913	0.998623
ILMN_2591187	Cpb2	carboxypeptidase B2 (plasma)	56373	0.251939	0.269997	0.182558	0.576501	0.080598	0.999748	-0.48368	0.00430571	0.00565363	0.9948	0.000185014	0.999548	0.142831	0.990969	0.229184	0.654952	0.127593	0.977275	0.252127	0.793867	0.287352	0.107381	0.18534	0.777678
ILMN_2692341	Scrn2	secernin 2	217140	0.230254	0.281932	0.0804773	0.831055	0.052751	0.999748	-0.190744	0.380384	0.0309023	0.977206	0.100012	0.977042	-0.00782651	0.999996	-0.0381238	0.966372	0.180909	0.977275	0.0792262	0.94466	-0.330316	0.0370099	-0.0277908	0.987807
ILMN_1254551	4933426M11Rik	RIKEN cDNA 4933426M11 gene	217684	-0.0425444	0.898362	-0.00101405	0.998294	0.182976	0.999748	0.265966	0.136886	0.0580485	0.945098	0.205728	0.929303	0.216315	0.922597	0.167056	0.763186	0.145332	0.977275	0.144171	0.862861	0.348472	0.0207643	0.22265	0.658971
ILMN_2924030	Eif3f	eukaryotic translation initiation factor 3, subunit F	66085	-0.0510709	0.806667	0.0895085	0.693827	-0.0163464	0.999748	0.00857475	0.972163	-0.0968601	0.838434	-0.0747082	0.967165	0.0490427	0.99817	0.0630605	0.901787	0.00328919	0.995889	-0.0191549	0.983074	0.267812	0.0103287	-0.0303005	0.97698
ILMN_2797726	Steap2	six transmembrane epithelial antigen of prostate 2	74051	-0.0815363	0.827721	0.0819715	0.862268	-0.227759	0.999748	0.0459609	0.91082	0.252533	0.701492	-0.076013	0.984609	0.101484	0.99817	-0.163911	0.82916	-0.0312499	0.994651	-0.0385378	0.982362	0.705604	5.64263e-05	0.299446	0.621173
ILMN_2725493	2700078K21Rik	RIKEN cDNA 2700078K21 gene	101513	0.183513	0.506138	0.187479	0.595353	-0.028973	0.999748	-0.193212	0.460805	-0.124025	0.886831	0.12627	0.967165	-0.0482927	0.99817	0.0372116	0.969765	0.0189727	0.994651	0.205932	0.815321	-0.405789	0.0229806	0.0985915	0.932289
ILMN_1231309	Ly9	lymphocyte antigen 9	17085	-0.657408	0.017574	-0.538842	0.123692	-0.23828	0.999748	0.153121	0.714406	-0.371734	0.657333	-0.372587	0.906974	-0.152841	0.996281	-0.0465366	0.970938	-0.195167	0.977275	-0.316721	0.809306	0.655486	0.00450866	-0.29407	0.74093
ILMN_1217969	Gpihbp1	GPI-anchored HDL-binding protein 1	68453	-0.292849	0.126822	-0.270293	0.269699	-0.0815914	0.999748	-0.0392277	0.905855	-0.158187	0.798538	-0.127866	0.960862	0.138741	0.990969	0.157795	0.783775	-0.0750537	0.987584	-0.173965	0.816129	0.382174	0.0102964	-0.148183	0.812757
ILMN_2957904	Ufsp2	UFM1-specific peptidase 2	192169	-0.226159	0.102811	-0.256378	0.11307	-0.100848	0.999748	-0.20201	0.122217	-0.126028	0.773391	-0.0894989	0.960862	-0.179975	0.89484	-0.247824	0.314673	-0.0529709	0.987584	-0.0653748	0.931308	-0.255583	0.0217914	-0.126655	0.769021
ILMN_2429025	Wbp5	WW domain binding protein 5	22381	-0.258845	0.238225	-0.32942	0.187027	0.0756914	0.999748	-0.526946	0.00114759	-0.140158	0.852398	-0.12459	0.964251	-0.199166	0.960538	-0.194874	0.728705	-0.0986517	0.980965	0.0647679	0.959192	-0.18704	0.337818	-0.000986551	0.999921
ILMN_2978009	N4bp2	NEDD4 binding protein 2	333789	0.283088	0.170498	0.327977	0.178831	0.0752554	0.999748	-0.132925	0.609637	-0.0180071	0.988834	0.297048	0.906974	0.04719	0.99817	0.0338796	0.969765	0.0754234	0.987584	0.141046	0.874791	-0.509425	0.0008172	0.0293646	0.987666
ILMN_1222970	F5	coagulation factor V	14067	-0.0897549	0.812849	-0.194684	0.61347	-0.0565701	0.999748	-0.661854	0.00042904	0.0428864	0.972958	0.194118	0.955303	-0.116777	0.99817	0.033919	0.972869	0.063429	0.987584	0.0111597	0.995238	-0.785566	1.25236e-05	0.0351934	0.987666
ILMN_2634295	Mrpl49	mitochondrial ribosomal protein L49	18120	0.0179758	0.933863	0.112589	0.524307	-0.138732	0.999748	-0.0935085	0.500681	0.0590216	0.894036	0.0232375	0.989797	-0.0638242	0.990969	-0.0410464	0.939684	-0.0335562	0.987584	-0.0677172	0.899268	-0.529258	2.23169e-09	-0.0991467	0.79066
ILMN_2631994	Hexim1	hexamethylene bis-acetamide inducible 1	192231	0.178791	0.533524	0.157257	0.687156	-0.283671	0.999748	-0.532986	0.00394643	-0.132589	0.883389	0.0136407	0.999548	-0.0840624	0.99817	0.0339317	0.971716	-0.074633	0.987584	-0.154272	0.882602	-0.737736	1.70541e-05	0.333599	0.53567
ILMN_1222152	Yipf3	Yip1 domain family, member 3	28064	-0.126719	0.57429	0.0541376	0.882497	-0.151152	0.999748	-0.171312	0.377272	-0.0270026	0.978563	0.029332	0.992539	-0.0294745	0.99817	-0.0629238	0.937407	-0.0820207	0.981607	-0.100182	0.90178	-0.29974	0.0337109	-0.0924172	0.909125
ILMN_1219244	Elmo3	engulfment and cell motility 3, ced-12 homolog (C. elegans)	234683	-0.394919	0.0156872	-0.107509	0.729893	-0.110144	0.999748	-0.136966	0.524663	-0.0682904	0.927244	-0.172717	0.949971	-0.192741	0.941678	-0.369878	0.161861	-0.0942264	0.978574	-0.276048	0.787795	-0.376039	0.00630214	-0.150804	0.79066
ILMN_1216335	Cttnbp2nl	CTTNBP2 N-terminal like	80281	-0.472961	0.0316407	-0.146868	0.71709	-0.130258	0.999748	0.0204364	0.962901	-0.230024	0.734764	-0.299441	0.906974	0.0405889	0.99817	-0.0279887	0.979367	-0.0270564	0.994651	-0.167808	0.869495	0.416438	0.0262379	-0.073443	0.960371
ILMN_2984793	1500001M20Rik	RIKEN cDNA 1500001M20 gene	68971	-0.551687	0.0417449	-0.0996629	0.86285	-0.146282	0.999748	0.0890938	0.844164	-0.313454	0.696435	-0.115938	0.980534	-0.0509738	0.99817	-0.0786431	0.954302	-0.168417	0.977275	-0.0970011	0.955984	0.143377	0.651828	-0.166254	0.88486
ILMN_1243565	Manba	mannosidase, beta A, lysosomal	110173	0.209412	0.214956	0.106833	0.695946	-0.102401	0.999748	0.385137	0.00270158	0.0704593	0.917312	0.0385956	0.986649	0.274517	0.719911	0.057842	0.937407	-0.0282129	0.994052	0.118595	0.866179	0.132245	0.39895	0.081464	0.913393
ILMN_2747651	Hat1	histone aminotransferase 1	107435	-0.374451	0.0133651	-0.208556	0.348671	-0.0755412	0.999748	0.00174381	0.995287	-0.242799	0.578814	-0.17453	0.937458	0.0520735	0.99817	-0.099904	0.850627	-0.227799	0.977275	-0.148717	0.822469	0.175809	0.241514	-0.177351	0.688747
ILMN_2983587	Acot8	acyl-CoA thioesterase 8	170789	-0.246335	0.134068	-0.134567	0.602007	-0.160924	0.999748	1.03004	3.55595e-15	-0.0968599	0.879223	0.100429	0.963012	-0.0464335	0.99817	-0.0900442	0.867784	-0.108127	0.977275	-0.0617126	0.949122	0.272541	0.0392001	-0.108984	0.852574
ILMN_2919259	Scd2	stearoyl-Coenzyme A desaturase 2	20250	0.173279	0.771572	0.22752	0.743765	0.0525932	0.999748	0.0713386	0.916943	-0.0623545	0.977069	0.0259569	0.999548	0.299556	0.990969	0.508778	0.559978	0.0472637	0.994651	0.196095	0.921566	1.65454	2.4148e-08	0.0713868	0.983381
ILMN_1253134	Unc45a	unc-45 homolog A (C. elegans)	101869	-0.377541	0.103338	-0.0405987	0.945106	-0.224115	0.999748	-0.152052	0.618999	-0.12843	0.887724	-0.233811	0.943141	-0.144389	0.990969	-0.24106	0.689027	-0.151318	0.977275	-0.137195	0.898021	-0.494927	0.00640752	-0.323701	0.570534
ILMN_2701515	Lrrk1	leucine-rich repeat kinase 1	233328	-0.432197	0.00688896	-0.157919	0.562623	-0.204243	0.999748	-0.353073	0.0166089	-0.245662	0.588195	-0.130026	0.955303	-0.0624607	0.99817	0.0223298	0.977426	-0.161866	0.977275	-0.103405	0.898021	-0.146588	0.394228	-0.206805	0.659078
ILMN_2509273	Tmem120a	transmembrane protein 120A	215210	-0.297659	0.116556	-0.203789	0.459597	-0.0224539	0.999748	0.282769	0.106266	-0.163132	0.784677	-0.106585	0.967165	0.0714169	0.99817	0.23279	0.600977	-0.158874	0.977275	-0.0893543	0.928892	-0.475533	0.000943272	-0.207452	0.684109
ILMN_2994063	2810004N23Rik	RIKEN cDNA 2810004N23 gene	66523	0.272932	0.147428	0.192153	0.483091	0.192885	0.999748	0.37593	0.0152196	0.0207196	0.988172	0.0561657	0.984766	0.0675143	0.99817	-0.0543015	0.952003	-0.0197116	0.994651	0.135213	0.869239	0.200562	0.234527	-0.024055	0.990007
ILMN_2929526	Cd37	CD37 antigen	12493	-0.0443277	0.936555	0.251925	0.590244	0.136166	0.999748	0.581994	0.0200119	0.237493	0.81075	0.456291	0.870044	0.380181	0.89484	0.142905	0.899129	0.0647978	0.988846	0.0508982	0.980832	0.650472	0.00451437	0.277235	0.758857
ILMN_2766867	Slc22a7	solute carrier family 22 (organic anion transporter), member 7	108114	0.194856	0.660786	-0.0475281	0.954186	-0.11114	0.999748	-0.571128	0.0418267	0.180713	0.88567	0.207856	0.960862	0.187324	0.990969	0.274	0.773455	0.509834	0.977275	0.316254	0.809306	-0.402872	0.153122	0.214591	0.856419
ILMN_1228666	Ugt2b1	UDP glucuronosyltransferase 2 family, polypeptide B1	71773	0.71251	0.0553764	0.456532	0.395207	-0.0469544	0.999748	-1.55014	1.68001e-07	0.117214	0.946134	0.192933	0.977245	-0.498119	0.89484	-0.445439	0.632359	0.352391	0.977275	-0.0124349	0.995545	-0.347298	0.348826	0.000462022	0.999921
ILMN_2878274	Copz2	coatomer protein complex, subunit zeta 2	56358	-0.076507	0.771493	-0.100577	0.743379	0.0889871	0.999748	0.725173	4.64487e-08	-0.0190883	0.988172	-0.0506874	0.986225	0.0513072	0.99817	0.0623156	0.937407	-0.046004	0.987584	-0.037665	0.977592	0.934587	4.23931e-12	0.151996	0.7802
ILMN_1215903	Ap1s1	adaptor protein complex AP-1, sigma 1	11769	0.118729	0.642872	-0.00212917	0.99716	-0.115552	0.999748	0.144913	0.528101	0.0102555	0.991147	-0.168396	0.955144	-0.0483297	0.99817	-0.0895079	0.901288	-0.0238062	0.994651	0.0566623	0.960439	0.370441	0.0124517	-0.0640836	0.956415
ILMN_2827080	Sgk2	serum/glucocorticoid regulated kinase 2	27219	0.108706	0.804226	0.0245973	0.975348	0.10654	0.999748	0.702659	0.00167205	0.16643	0.880061	0.041786	0.992539	0.17072	0.990969	0.216639	0.795091	0.081021	0.987584	-0.328428	0.795533	0.681948	0.0014222	0.00103276	0.999921
ILMN_1246609	Rasgrp1	RAS guanyl releasing protein 1	19419	-0.369064	0.210421	-0.107423	0.846622	0.0341643	0.999748	0.312224	0.287694	-0.160987	0.884214	-0.130048	0.978135	0.119626	0.99817	0.247255	0.763186	-0.0122569	0.994651	0.0333053	0.985424	0.791328	0.000174485	0.101853	0.950772
ILMN_2903455	Sardh	sarcosine dehydrogenase	192166	0.193197	0.500227	0.166504	0.669258	-0.145443	0.999748	-0.489391	0.0109679	0.0235768	0.988283	0.135593	0.967165	-0.0116486	0.998856	-0.014798	0.991483	0.186729	0.977275	0.050757	0.977592	-1.02859	5.76264e-09	-0.0678017	0.964486
ILMN_1242248	Cldn12	claudin 12	64945	-0.0789213	0.676251	-0.0365079	0.902599	0.0566136	0.999748	-0.13916	0.347066	0.0792951	0.881934	0.0619646	0.978135	-0.0230707	0.99817	-0.0899451	0.839391	0.111639	0.977275	-0.042013	0.959969	-0.369754	0.000301554	0.0753723	0.896284
ILMN_2695143	Capn6	calpain 6	12338	-0.845521	0.0010744	-0.491898	0.160795	-0.644501	0.348978	-0.336794	0.263176	-0.499682	0.519733	-0.506016	0.856335	-0.441132	0.837333	-0.625869	0.136402	-0.703513	0.977275	-0.562409	0.678812	-0.527004	0.0239886	-0.659302	0.263671
ILMN_1226639	NA	NA	NA	0.34678	0.102785	0.320279	0.236081	0.0781753	0.999748	0.0365163	0.923196	0.250271	0.67714	0.236589	0.925281	-0.125683	0.990969	-0.02441	0.980937	0.1892	0.977275	0.107799	0.920717	-0.398857	0.0190937	0.2144	0.728892
ILMN_2628258	Syvn1	synovial apoptosis inhibitor 1, synoviolin	74126	0.861465	0.0443683	0.824888	0.11307	0.262731	0.999748	0.0136797	0.988074	0.241114	0.889193	0.253614	0.967165	0.328444	0.990969	0.443325	0.707168	0.411391	0.977275	0.501632	0.797458	-0.573591	0.142461	0.78067	0.466265
ILMN_3009860	Sell	selectin, lymphocyte	20343	-0.427781	0.331881	-0.444769	0.424006	-0.00937027	0.999748	0.693714	0.0414492	-0.0637915	0.975803	0.179175	0.978135	0.136432	0.99817	0.255624	0.840608	-0.23255	0.977275	0.0073974	0.996245	1.65174	2.37346e-08	-0.0253769	0.996529
ILMN_2944041	Pklr	pyruvate kinase liver and red blood cell	18770	-0.548547	0.146628	-0.774135	0.059471	-0.0233816	0.999748	-1.18313	3.65919e-05	-0.0507148	0.980636	-0.0455285	0.99312	-0.00150117	0.999996	-0.392505	0.678518	-0.0316576	0.994651	0.242517	0.890077	0.211922	0.599279	-0.028188	0.996397
ILMN_1252204	Sepw1	selenoprotein W, muscle 1	20364	0.794263	0.0159804	0.083559	0.920023	0.192389	0.999748	0.570207	0.076819	0.310023	0.782853	0.297452	0.955303	0.0362925	0.99817	0.0714374	0.966357	0.258658	0.977275	0.371471	0.809306	0.75953	0.00618815	0.508124	0.548962
ILMN_2626114	Rab3ip	RAB3A interacting protein	216363	-0.229582	0.284026	0.0720447	0.853247	-0.164676	0.999748	-0.387038	0.0183857	-0.114896	0.880632	0.0441449	0.988996	-0.141514	0.990969	-0.0696605	0.9386	0.0175523	0.994651	-0.0651431	0.955984	-0.705611	1.41709e-06	-0.168865	0.784991
ILMN_2899788	Rgl2	ral guanine nucleotide dissociation stimulator-like 2	19732	-0.398138	0.0187914	-0.215539	0.396754	-0.119891	0.999748	-0.141479	0.524344	-0.180979	0.731191	-0.294341	0.856335	-0.0929182	0.99681	-0.0532843	0.952794	0.0398298	0.988846	-0.136487	0.864796	-0.0424596	0.856488	-0.237593	0.613767
ILMN_3061300	Acsl3	acyl-CoA synthetase long-chain family member 3	74205	-0.339673	0.27191	-0.277688	0.518524	0.140531	0.999748	0.147757	0.708153	-0.343165	0.659044	-0.235513	0.955303	-0.122666	0.99817	-0.398747	0.499594	-0.472744	0.977275	-0.172755	0.895075	0.457067	0.0489308	-0.314749	0.677897
ILMN_2603898	Clec4b1	C-type lectin domain family 4, member b1	69810	-0.285813	0.468307	-0.198989	0.725965	0.0844763	0.999748	0.318851	0.377272	-0.201212	0.871523	-0.0275477	0.997986	0.111254	0.99817	-0.017403	0.993484	-0.055859	0.994052	-0.0094184	0.995545	0.538436	0.0418492	0.0146086	0.997879
ILMN_2686097	Fam110a	family with sequence similarity 110, member A	73847	-0.104816	0.796663	-0.186039	0.670808	0.239985	0.999748	0.371361	0.130183	0.179215	0.852398	-0.00631752	0.999548	-0.0638014	0.99817	0.0106442	0.994106	0.28615	0.977275	0.312812	0.793867	0.43344	0.0414442	0.183337	0.836384
ILMN_2716511	Slc12a6	solute carrier family 12, member 6	107723	0.168007	0.445893	0.142832	0.634453	0.15682	0.999748	0.292241	0.0774447	0.175369	0.74982	0.133728	0.958022	0.27423	0.837333	0.121114	0.840365	0.153438	0.977275	0.174119	0.815321	0.494516	0.000355072	0.0377836	0.980497
ILMN_2657791	Cdkl2	cyclin-dependent kinase-like 2 (CDC2-related kinase)	53886	-0.526108	0.0684089	-0.34546	0.41039	0.040161	0.999748	0.632147	0.0103649	-0.306617	0.722959	-0.267158	0.955144	-0.142248	0.99817	-0.100539	0.942187	-0.165094	0.977755	-0.312743	0.809306	0.151883	0.64748	-0.100701	0.956415
ILMN_2882235	Gpsm2	G-protein signalling modulator 2 (AGS3-like, C. elegans)	76123	0.12528	0.729532	-0.266867	0.461319	0.0111931	0.999748	-0.273105	0.298751	0.112483	0.911792	0.0825531	0.984609	0.0255591	0.99817	-0.232733	0.737933	0.0443586	0.994052	-0.236363	0.815321	-0.408388	0.0445103	0.0540933	0.977988
ILMN_2592629	Nipsnap3b	nipsnap homolog 3B (C. elegans)	66536	-0.0844198	0.787519	-0.168134	0.602406	0.134872	0.999748	-0.18252	0.43666	-0.0380858	0.972373	0.0195431	0.996187	-0.12005	0.990969	-0.266529	0.551856	-0.017793	0.994651	-0.0517528	0.96992	-0.412417	0.00947869	0.0371484	0.983381
ILMN_2622163	Gart	phosphoribosylglycinamide formyltransferase	14450	0.246496	0.137509	0.239899	0.252302	-0.038749	0.999748	-0.0579027	0.823829	0.151902	0.762895	0.093356	0.967165	0.00850321	0.998856	-0.0920892	0.865493	0.114693	0.977275	0.101167	0.895075	-0.275403	0.0388391	0.0281174	0.984176
ILMN_2688135	Ddx19b	DEAD (Asp-Glu-Ala-Asp) box polypeptide 19b	234733	-0.176036	0.554174	0.0636846	0.90181	0.0492804	0.999748	-0.381938	0.0682583	0.00101258	0.999133	0.112612	0.977245	0.104793	0.99817	0.00803654	0.994481	0.106095	0.9822	0.00138736	0.998901	-0.617456	0.000483238	0.107683	0.929121
ILMN_1239448	Manbal	mannosidase, beta A, lysosomal-like	69161	-0.280109	0.0102316	-0.155272	0.328971	-0.0241454	0.999748	-0.319535	0.000618367	-0.0512953	0.919516	-0.0386143	0.984609	-0.160228	0.894472	-0.111747	0.735161	-0.128081	0.977275	-0.177807	0.787795	-0.371006	3.08368e-05	-0.119427	0.72567
ILMN_3007862	Abhd14b	abhydrolase domain containing 14b	76491	-0.222292	0.136858	-0.141296	0.533482	-0.113005	0.999748	-0.459377	5.67911e-05	-0.122862	0.798538	-0.147047	0.945213	-0.100965	0.990969	-0.155669	0.680398	-0.12218	0.977275	-0.189423	0.787795	-0.0636025	0.710332	-0.182021	0.643455
ILMN_1234223	Pld4	phospholipase D family, member 4	104759	-0.19106	0.585423	-0.350654	0.331351	-0.0571792	0.999748	0.154172	0.673427	-0.00255462	0.998127	-0.205866	0.955303	0.0593672	0.99817	0.277255	0.689156	0.0895788	0.987584	0.14935	0.908554	0.620331	0.0026279	0.0267701	0.993921
ILMN_2658980	Dab1	disabled homolog 1 (Drosophila)	13131	0.377928	0.201193	0.277016	0.518524	0.242022	0.999748	0.926411	2.04242e-05	0.351053	0.657333	0.135227	0.977245	0.136033	0.99817	0.159421	0.865377	-0.00467716	0.997677	0.124476	0.939277	0.401022	0.0926004	0.214866	0.81815
ILMN_2694156	Dom3z	DOM-3 homolog Z (C. elegans)	112403	-0.129997	0.644545	0.245082	0.392968	-0.095516	0.999748	-0.283325	0.152108	-0.032457	0.978001	-0.0209824	0.996187	-0.0493031	0.99817	0.0131003	0.991488	-0.0594598	0.987584	-0.049962	0.972206	-0.486984	0.00212271	-0.0829355	0.93816
ILMN_2611510	Med21	mediator complex subunit 21	108098	0.0461159	0.846254	-0.0287849	0.93765	0.24584	0.935457	0.357088	0.00220517	0.0567824	0.927003	0.172348	0.906974	-0.0155285	0.99817	0.0732512	0.889878	0.10729	0.977275	0.198369	0.787795	0.150516	0.263283	0.29535	0.3292
ILMN_1256795	Eif2s2	eukaryotic translation initiation factor 2, subunit 2 (beta)	67204	0.0598799	0.792911	0.0692837	0.798671	-0.0929488	0.999748	-0.162885	0.291665	0.0181624	0.985297	0.0382222	0.986225	-0.197525	0.89484	-0.197581	0.537117	-0.112881	0.977275	-0.0981687	0.883416	-0.331462	0.00338681	-0.0505011	0.955545
ILMN_2880943	Nudt5	nudix (nucleoside diphosphate linked moiety X)-type motif 5	53893	0.118823	0.563515	0.0770439	0.793384	0.0363072	0.999748	0.331022	0.0132904	0.044293	0.950589	0.0635344	0.980534	0.0327348	0.99817	-0.0332617	0.964747	-0.0598392	0.987584	0.0282246	0.980322	-0.00912466	0.967733	0.0189681	0.991473
ILMN_1212938	Aif1	allograft inflammatory factor 1	11629	-0.287273	0.39998	-0.194948	0.694138	0.104468	0.999748	0.39579	0.155311	0.123707	0.921825	-0.103378	0.983168	0.139695	0.99817	0.299336	0.690001	-0.102181	0.987584	0.0299682	0.987782	0.917697	2.58009e-05	-0.0614827	0.979786
[truncated: 2,975 more rows]

## Sheet: liver DMCs
Metabolite ID	Number groups significant	logFC chow	p value chow	FDR significance chow	logFC DLI	p value DLI	FDR significance DLI	logFC Metformin	p value Metformin	FDR significance Metformin	logFC Sitagliptin	p value Sitagliptin	FDR significance Sitagliptin	logFC Glibenclamide	p value Glibenclamide	FDR significance Glibenclamide	logFC Pioglitazone	p value Pioglitazone	FDR significance Pioglitazone	logFC Rosiglitazone	p value Rosiglitazone	FDR significance Rosiglitazone	logFC Atorvastatin	p value Atorvastatin	FDR significance Atorvastatin	logFC Fenofibrate	p value Fenofibrate	FDR significance Fenofibrate	logFC T0901317	p value T0901317	FDR significance T0901317	logFC Salicylate	p value Salicylate	FDR significance Salicylate	logFC Rofecoxib	p value Rofecoxib	FDR significance Rofecoxib
[truncated: 76 more rows]
